# Supplementary material for: The suppressive functions of Rora in B lineage cell proliferation and BCR/ABL1-induced B-ALL pathogenesis
Source: Int J Biol Sci. 2022 Mar 6;18(6):2277–91. doi: 10.7150/ijbs.68939 (PMC8990459; doi:10.7150/ijbs.68939)
Supplement: Supplementary file 2 — Supplementary table 1 (BM Pro-B cell). [file ijbsv18p2277s2.xls]

Geneid	CRE_C437	CRE_C631	Rora_C607	Rora_C628	logFC	logCPM	F	PValue	FDR
Gm10800	84.1468466	2.995499206	1.809787945	3.676553944	4.033438544	3.966959476	5.292157154	0.083073122	0.999793753
Il23a	6.194521845	1.112469514	0.508851729	0.704811666	2.624384563	1.610113931	7.235213002	0.049858415	0.999793753
Egr3	5.389143365	1.067687902	0.532765408	0.766632011	2.349124552	1.535699615	6.785841483	0.053190776	0.999793753
Areg	3.439420363	1.244317753	0.82786921	0.262781633	2.129681394	0.924328477	9.356519961	0.024043499	0.999793753
Dusp4	2.342975503	1.167202889	0.550653881	0.302966124	2.077172265	1.654275441	21.234138	0.002869951	0.999793753
A930011G23Rik	0.679998152	0.071605559	0.086523726	0.097136883	2.070334888	1.75773281	3.168648404	0.149863858	0.999793753
Ighv1-47	6.71235033	15.8185793	2.85036203	2.734385208	2.056651858	1.563353132	19.72989077	0.003469942	0.999793753
Nr4a3	3.530438204	0.301083297	0.504022594	0.469293674	2.019130545	2.884707128	2.782121882	0.170838397	0.999793753
Cd83	2.402200207	0.434142236	0.46937055	0.268177057	1.973182801	1.039905623	4.52599107	0.090545632	0.999793753
Gm17103	1.875378886	2.118321521	0.343531793	0.697879092	1.963730603	-0.277963163	16.4749925	0.005454252	0.999793753
Igkv3-10	23.22991478	1.1151657	3.444729759	3.149059903	1.919786631	1.570421106	1.931431135	0.237131618	0.999793753
Ighv2-6	62.64017632	3.655012477	12.57326362	5.473366022	1.917113529	2.92097366	1.95409037	0.23486618	0.999793753
Ighv10-1	21.42504376	75.96483895	16.46081867	10.49442974	1.901379311	3.51241081	6.946445173	0.058003741	0.999793753
Igkv8-27	7.402230781	11.46806314	1.047771968	4.434440064	1.83110072	1.228491636	10.00349332	0.019704293	0.999793753
Acod1	67.42128199	17.60177394	10.5935618	14.3633255	1.817503406	6.188445769	6.458889223	0.064047377	0.999793753
4930430E12Rik	3.041525343	1.229559664	0.609277092	0.675128848	1.767772636	0.778187868	11.86658764	0.011811449	0.999793753
Fosl1	38.85018072	9.163322806	7.071079717	7.593881192	1.758399918	4.761275751	5.394242009	0.081085767	0.999793753
Maff	30.95351299	9.000717155	6.882956961	5.484558999	1.738578628	4.812436918	6.817094697	0.05952011	0.999793753
Igkv4-58	3.721792013	4.223033715	1.404833924	1.070211233	1.713906788	0.095653042	19.41730566	0.003612444	0.999793753
Adora1	0.764243832	0.150772496	0.086937	0.209725636	1.661848341	0.917203406	3.392151293	0.127271802	0.999793753
Gm37352	1.860508174	1.41303992	0.634139843	0.439174257	1.648965796	1.332689201	26.68409014	0.00156128	0.999793753
E230013L22Rik	3.752600342	1.723133576	1.422621423	0.412861661	1.61516032	1.827085686	6.270000165	0.05359956	0.999793753
Igkv8-24	30.36481718	4.460662798	5.167094639	6.822963123	1.580376629	2.146543727	2.538846429	0.186486602	0.999793753
Ear6	9.421020994	8.429910931	2.594482969	3.581338261	1.578692007	2.549203722	49.57616317	0.000267935	0.999793753
Myl10	14.75076141	51.52592591	13.2735202	10.61611586	1.521655097	4.78021375	5.25085483	0.083898303	0.999793753
Il6	1.746070612	0.598722465	0.517844465	0.36819733	1.440598896	1.070145869	6.527748251	0.042609035	0.999793753
Igkv3-4	20.01966961	9.529798945	7.683661102	3.547552051	1.436363469	1.935382596	8.270092025	0.029953234	0.999793753
Igkv3-2	39.41447559	15.07538816	11.47559775	9.460138803	1.42462613	2.869336953	8.283711485	0.034970039	0.999793753
Ighv1-81	45.20709708	28.16281305	17.73152562	10.55169328	1.420559597	3.188643956	18.38786597	0.005380938	0.999793753
Tnfsf9	2.314222927	1.087318937	0.766662416	0.571069355	1.381814223	0.671218407	8.807606148	0.022364668	0.999793753
Snai1	1.905458992	0.86091932	0.504171583	0.590893926	1.374847995	0.765648995	8.811328292	0.022345455	0.999793753
Fosb	155.1296218	73.51619062	55.04201422	36.6483777	1.366990557	8.977017402	9.419292305	0.037458566	0.999793753
Cd80	1.103747735	1.264828485	0.480459809	0.488023033	1.332112054	0.638705292	17.70499582	0.004562171	0.999793753
Ear1	8.462326098	9.478908447	3.358611515	4.023798765	1.328765829	2.25836141	37.6829391	0.000595372	0.999793753
Gm29233	21.12186201	27.10810774	9.396389183	10.45328505	1.328720547	2.306768024	34.01359333	0.000796707	0.999793753
Rab20	8.397123084	2.965878397	2.754917676	1.97256127	1.308605731	2.526929424	5.776612128	0.061740745	0.999793753
Fam46c	5.969950392	1.192142155	1.732252164	1.288220476	1.291263054	3.977639243	2.419670434	0.194987395	0.999793753
Nlrp3	25.43765237	9.502606552	8.25924268	6.547712536	1.286462348	5.67082728	5.906598107	0.072123927	0.999793753
Xlr	1.687372874	1.121584509	1.104808848	0.082112221	1.279252631	1.307363907	1.92069603	0.230819551	0.999793753
Gm15945	2.243100237	2.368989568	1.008965599	0.94601388	1.279236034	0.551992328	16.05676408	0.005809065	0.999793753
Igkv12-89	73.10648582	8.945834733	18.97149245	16.05844568	1.272289019	3.333792181	1.551039477	0.281122381	0.999793753
Cd14	9.323420449	4.327803635	2.479460383	3.371528476	1.269132151	2.971105937	9.776297543	0.023547505	0.999793753
Cd69	39.26545413	15.63356431	12.06330178	11.51741741	1.268065656	7.008230694	6.984988052	0.057563206	0.999793753
Ighv9-1	32.78377269	27.16883141	8.417997011	17.64679738	1.251110626	2.949668115	13.8844718	0.0097231	0.999793753
Ighv1-76	17.77413122	8.848597399	3.929144882	7.63494898	1.248870887	1.87202488	7.65630577	0.032072022	0.999793753
Hcar2	49.86307225	22.98801418	15.30941425	16.41064493	1.248148864	5.670412178	9.138014481	0.039186345	0.999793753
Epx	20.04775959	11.23867473	4.24927616	9.402244274	1.246394408	4.957876967	6.202825881	0.067611681	0.999793753
Tnfaip3	82.76592867	32.51809687	24.11644531	26.28114536	1.243135645	8.23598729	6.572071863	0.062562054	0.999793753
Acot1	1.01004257	1.044350174	0.443572482	0.450555039	1.240399399	0.359983344	13.72620764	0.008455935	0.999793753
Cldn1	1.641393952	0.859593605	0.522756572	0.570317884	1.237503613	1.614303141	11.40789545	0.012898295	0.999793753
Gm13611	3.618586231	6.399928936	2.372313891	2.008048331	1.23654951	0.357332046	8.567154564	0.023653249	0.999793753
Gpr84	3.516602306	1.200473306	0.973413958	1.112329224	1.218983894	1.472979326	5.209698223	0.063391001	0.999793753
Prg2	248.6147374	187.3501188	69.01791487	126.3402666	1.208172963	7.057998498	12.86686819	0.02079615	0.999793753
2010204K13Rik	0.650399879	0.69792204	0.277993826	0.322708462	1.203601396	-0.148770237	9.259388414	0.02018257	0.999793753
Ighv1-58	6.556754538	3.147608517	2.507488471	1.819257462	1.20030011	0.446923299	6.512437154	0.039945399	0.999793753
Tgif2	7.886557799	3.444566584	2.542870383	2.566235461	1.19649479	3.998051648	8.098424488	0.039332777	0.999793753
Ets2	27.02864349	11.4937832	8.435565402	8.988638254	1.193346727	6.053954137	7.033144671	0.057019871	0.999793753
Igkv8-28	16.04119791	4.714696684	7.645903553	1.725836133	1.183920742	1.550275863	1.762604729	0.249483034	0.999793753
Igkv9-124	9.77940868	8.40097511	4.274197265	3.97969012	1.183216807	1.307291817	19.33008775	0.003654208	0.999793753
0610040F04Rik	8.450749728	2.109552656	2.397692132	2.405735298	1.181599885	3.076078662	2.672005838	0.177656673	0.999793753
Spry4	0.594150161	0.367623686	0.178169203	0.264500284	1.161442232	0.803217223	9.024954798	0.021278132	0.999793753
Trem1	27.59327744	12.32441017	9.064836256	9.399355201	1.160684779	5.463862239	7.382176812	0.053303918	0.999793753
Actg-ps1	1.562586731	1.241592721	0.615239768	0.681735981	1.152060794	0.361584657	10.84589826	0.014415799	0.999793753
Alox15	4.269568543	3.625359675	1.818870654	1.873523822	1.143893664	2.864215981	40.35035046	0.00048908	0.999793753
Tlr13	6.108261207	3.202762129	2.031420805	2.329139437	1.142216616	3.825277121	12.52421184	0.014217882	0.999793753
Ighv1-5	4.293123491	15.16262368	4.615501836	4.526496794	1.139935833	1.573135945	3.503570279	0.115925088	0.999793753
Tnf	52.58215631	15.50374836	14.46040386	17.57109674	1.136206549	5.371708678	3.204338687	0.14813088	0.999793753
2900089D17Rik	1.313034285	0.675353377	0.584123745	0.346102639	1.134834481	1.015050693	6.65861623	0.038367343	0.999793753
Bbc3	15.62566436	5.831218544	5.77162525	4.329216062	1.13350396	4.086444063	4.366394777	0.105064893	0.999793753
Id1	1.931773393	2.355993544	0.975511833	1.045916208	1.130184053	0.977285128	14.74491968	0.007137796	0.999793753
Spic	1.056435389	0.272497439	0.392812193	0.232747492	1.123145131	1.007417874	2.60753057	0.163047888	0.999793753
Ighv2-3	5.759660838	42.73118464	11.77611146	11.40941812	1.116462653	2.676814171	1.322654532	0.314355908	0.999793753
Prg3	20.16662931	17.21766822	7.021949125	10.90059197	1.109975657	3.736395625	24.43882758	0.001978956	0.999793753
C1qc	4.641858387	1.776658529	2.21383202	0.859789933	1.103866746	2.243411834	2.897177969	0.154072539	0.999793753
Mybph	1.300208381	0.349536694	0.242935536	0.548354976	1.098710739	0.632762254	2.307955326	0.18333235	0.999793753
Gm6055	6.569079264	5.230236709	2.162069141	3.547552051	1.091540771	0.839570911	9.566443985	0.018856917	0.999793753
Igkv6-23	47.43336354	32.46198566	15.16287889	23.8810821	1.081808434	3.480580558	15.28199376	0.007109485	0.999793753
Gas2l1	0.47656687	0.352700533	0.21642503	0.188427355	1.076808128	1.013441191	12.01709716	0.011481079	0.999793753
Zbtb10	13.81349171	3.513659393	4.553441168	3.944701795	1.075561038	5.593404944	2.379578908	0.197984645	0.999793753
Il1r2	16.53757391	10.27036215	6.161426355	7.06163663	1.067991693	4.27302857	19.70536218	0.004103541	0.999793753
RP24-252B21.3	0.866256528	0.499021839	0.231220622	0.443625226	1.057755066	0.463175419	5.29058807	0.057205436	0.999793753
Sox13	0.575860845	0.579861041	0.247849584	0.325795597	1.056130307	1.001050036	12.86670431	0.009826313	0.999793753
Dusp10	7.505758484	2.255573715	2.769259246	2.078151793	1.055375713	3.498057453	2.679639278	0.177170415	0.999793753
Egr2	3.386434436	1.180755408	1.128559566	1.146324942	1.050403819	2.577350119	4.068551964	0.10009443	0.999793753
Gm26880	1.14878047	0.970602706	0.572379224	0.484491175	1.042854968	0.236072626	8.564099764	0.025051513	0.999793753
Gm27529	58.2925674	105.3931154	46.3639096	35.91896452	1.040808899	2.344773146	10.10976167	0.016778276	0.999793753
Hpgds	0.735248109	0.190055477	0.195692819	0.268344015	1.036586234	1.24181334	2.445433684	0.17443053	0.999793753
Thbs1	33.70744732	30.4862499	17.22535046	15.30944248	1.029419486	7.207847404	93.60179215	3.89E-05	0.569623266
Grasp	23.10627248	7.423754059	9.556429876	5.995415836	1.019542558	4.551512168	2.595372666	0.182656183	0.999793753
Gm26542	1.320856278	0.798477171	0.812488764	0.257899584	1.017988703	0.160180188	3.301162017	0.114660472	0.999793753
Ighv9-2	15.01151697	4.472917367	7.164252776	2.728886193	1.016044735	1.441096085	1.951183747	0.221714824	0.999793753
Gm26549	1.302445299	0.961917713	0.46798748	0.686622978	1.012226687	0.218237313	6.645207431	0.038508629	0.999793753
Lmo1	0.663391114	1.011594069	0.405066483	0.452587182	1.010016989	0.156942883	6.444074003	0.040712858	0.999793753
D430013B06Rik	1.552915548	0.621238523	0.638066263	0.477555084	1.000234181	0.740676975	4.05007863	0.086538967	0.999793753
Klk1b27	4.087539239	1.831430733	1.909325747	1.149263207	0.99189222	1.090750485	4.457047721	0.075066681	0.999793753
Tagap	50.6600834	22.9680526	20.31505858	18.03992496	0.989447005	6.438357954	5.600702962	0.077281199	0.999793753
Dusp5	53.43712387	20.31532869	20.36228096	18.22979841	0.982790939	6.128648316	3.810825065	0.122846243	0.999793753
Igkv1-117	90.09600876	24.89997811	40.30291186	19.75740623	0.982490105	4.162257213	1.729167244	0.259010977	0.999793753
Tgm2	2.641776255	1.224034028	0.955000492	1.06703714	0.981249775	2.795558534	6.706666711	0.04313902	0.999793753
Gm13487	1.401937648	1.81712268	0.873143307	0.812980678	0.97615401	0.253018118	7.37009847	0.034634183	0.999793753
Trim13	1.176340383	0.889844656	0.592031248	0.488597516	0.975762946	0.554616974	8.123725071	0.026297306	0.999793753
Slc10a1	2.062205056	1.528380367	1.089081974	0.801060141	0.969020656	1.281952424	9.76761472	0.018049852	0.999793753
Clec4e	20.96858233	10.08365843	7.521166758	8.964267479	0.962448096	5.893540498	5.95225547	0.071027799	0.999793753
Bhlhe40	27.72672127	8.268004747	10.46213115	8.645320259	0.961736788	6.028886732	2.379568015	0.197985469	0.999793753
Ahr	0.835293695	0.330225118	0.326419305	0.29011297	0.960983598	1.527529517	4.397504991	0.077706485	0.999793753
Atf3	62.98175595	25.86151944	24.22425442	23.03438393	0.959271075	6.205817246	4.293067193	0.107177348	0.999793753
Col1a1	0.55368313	0.301238683	0.201156892	0.252971867	0.956177581	1.19064208	6.418587577	0.041003957	0.999793753
5430405H02Rik	6.369332923	3.170881436	2.432376369	2.653064115	0.955318468	3.835903246	7.874759603	0.034847033	0.999793753
Gm42793	2.467051938	1.904205237	1.104679711	1.224075468	0.953075433	1.159162517	10.77089119	0.014635713	0.999793753
Cxcl2	208.4000651	120.4010726	83.84202386	92.07853186	0.951640509	8.035953177	11.80794065	0.021172067	0.999793753
Rasd1	1.390972772	1.263300684	0.819486456	0.594561796	0.951186186	0.826375623	9.112135296	0.020861805	0.999793753
Gm27175	2.798323067	1.727166112	1.141137787	1.264473998	0.95042573	0.237854476	5.58639882	0.052236616	0.999793753
RP23-453B15.8	2.993263907	2.87386783	1.449964503	1.683187794	0.948908944	0.583467018	9.107330577	0.027472695	0.999793753
Gm43813	0.202704856	0.194619313	0.105205813	0.106861925	0.945299626	-0.076287857	6.281365947	0.058282242	0.999793753
F630028O10Rik	14.42868271	7.711879684	5.380364706	6.511561398	0.945253576	4.823034526	8.412400226	0.035954778	0.999793753
Bhlhe41	1.694341786	0.519177909	0.608081946	0.579644665	0.942618284	2.552270334	2.567692006	0.174547325	0.999793753
Cd28	1.127778917	0.389425834	0.503176999	0.312917038	0.936472526	1.892372542	2.835851925	0.148750914	0.999793753
Ighv1-54	17.99240084	4.472917367	5.169378942	6.944544864	0.934048792	1.763796655	1.852599832	0.233313436	0.999793753
Ighv14-2	39.34052723	22.69591404	19.70169513	13.82635671	0.933753545	3.09685578	8.82491451	0.024513168	0.999793753
Fcer1a	2.123977679	1.631404731	1.007876843	1.023742476	0.928729126	0.656292086	8.230840204	0.028340926	0.999793753
Cxcl10	5.45933943	2.943545088	1.39578859	3.175783719	0.926910684	2.8999006	3.710836222	0.112451057	0.999793753
Rgcc	24.87202321	20.33277143	10.95709248	13.77284914	0.919176338	4.023075105	27.67421056	0.00141364	0.999793753
Pmaip1	63.5621363	29.31569651	27.70299581	23.16768686	0.917061629	6.580655835	4.898471247	0.091476244	0.999793753
Il1bos	0.894229222	0.66343271	0.421921598	0.428563335	0.91650824	0.947074649	8.862696339	0.022082501	0.999793753
Serpinb2	1.16022426	0.470332307	0.562023278	0.326211683	0.913251672	0.686714247	3.086899831	0.124946174	0.999793753
Dnase1l3	0.999401096	0.25963935	0.32952642	0.359507313	0.91097831	1.401548306	2.030439748	0.209417112	0.999793753
Mir22	65.66380798	25.09542059	25.80827796	24.19803925	0.903199215	1.799993513	3.739605571	0.101389984	0.999793753
Ccrl2	15.78199739	8.124594708	6.339867338	6.931244885	0.89733127	4.608356338	7.405654287	0.042448326	0.999793753
Gm37790	2.678848938	1.720455664	1.29640644	1.145055653	0.89578137	2.554866224	11.7131118	0.012161267	0.999793753
Gm42922	1.020081676	1.231236157	0.605065622	0.645319863	0.894893192	0.967146288	9.492766105	0.024598819	0.999793753
RP24-282C4.3	0.336131572	0.207465345	0.124611136	0.177201807	0.889307877	0.25678581	4.563073036	0.072415392	0.999793753
Rasip1	0.737659135	0.435837045	0.314135256	0.339022776	0.886701987	0.671712228	5.553953768	0.052752929	0.999793753
Vcam1	3.748531545	1.829004655	1.885280791	1.238243647	0.883317176	4.286707112	4.464014981	0.094777352	0.999793753
Tgif1	14.05077988	5.778611645	5.096362854	6.028000445	0.882498342	5.455059517	3.521852009	0.133987846	0.999793753
Gm8113	2.693204143	2.414816469	1.478663858	1.384601352	0.882476923	2.479237483	21.2231404	0.002872055	0.999793753
Dusp1	94.96622703	71.08406053	47.85485765	45.4828531	0.880169247	7.458522386	36.52836224	0.000650731	0.999793753
Gm12844	3.642147291	4.296152591	1.944319117	2.523516407	0.876413149	0.956221612	8.388379312	0.027929704	0.999793753
Gm38383	0.910732427	1.836250287	0.661750717	0.888221679	0.87618049	1.585395801	5.061466356	0.061493891	0.999793753
Hist1h2ag	2.497472428	4.915597848	2.203561666	1.974925884	0.87498214	0.623514082	4.365289945	0.077466876	0.999793753
Rundc3a	0.350079228	0.454744064	0.235134138	0.217123213	0.874781792	0.076783881	5.409728619	0.067890145	0.999793753
Col14a1	0.405888236	0.157537515	0.233070622	0.081948301	0.874374798	0.74061342	1.90426543	0.217687882	0.999793753
Tgm3	1.02526226	0.365621782	0.304069253	0.478726492	0.872327814	1.250316767	2.638153552	0.155374952	0.999793753
1700087M22Rik	5.532261641	5.311589373	1.813451484	4.297995754	0.87171734	0.014466248	3.457846538	0.107853722	0.999793753
Anapc15-ps	2.416861523	2.593452088	0.8854411	1.948655352	0.866716574	-0.053025305	3.535293287	0.104690321	0.999793753
Icam1	17.39122945	5.094611845	6.373145092	6.385593692	0.865362864	5.275274371	1.919809795	0.238307105	0.999793753
Slc15a2	3.670028947	1.161378409	1.48624176	1.258031366	0.862416625	3.820630879	2.050303428	0.225621398	0.999793753
Zc3h12a	18.93403867	6.537101994	7.43838115	7.045866739	0.861909439	4.860527327	2.455612961	0.192360548	0.999793753
Cfap57	1.205247888	1.012526071	0.51606679	0.746574387	0.860381718	1.863782211	10.26877186	0.01622725	0.999793753
Clec4b2	1.392862072	1.832600727	0.963878813	0.870268306	0.860228632	0.695067261	7.087136044	0.040038321	0.999793753
Errfi1	0.642496048	0.324667369	0.368563004	0.178268947	0.859729234	0.571435396	3.014136302	0.128724187	0.999793753
Mir223	85.33976809	40.17493053	34.29071897	37.15254512	0.85886861	2.476406358	5.442920893	0.057304414	0.999793753
Mst1r	0.278203564	0.23226653	0.125556857	0.165793325	0.85124059	0.179681003	5.345822501	0.068578324	0.999793753
RP23-110E20.5	0.782027773	0.333704022	0.288625851	0.348138537	0.849681068	0.727867261	3.31793292	0.113904575	0.999793753
Ctla4	1.533587415	0.698773357	0.971325087	0.301465797	0.848839522	1.121405049	1.870031864	0.223581563	0.999793753
Angel1	0.407105353	0.312693305	0.197205569	0.214617758	0.847930083	0.47804267	6.281856357	0.052845595	0.999793753
Klf4	38.57485005	27.38616641	22.04135587	15.87497546	0.8471986	6.316405954	13.906315	0.011849398	0.999793753
Rnf19b	41.75353017	20.79314755	18.1900802	17.80940302	0.845667032	6.154213576	5.625927397	0.072889253	0.999793753
Gm15655	16.65501926	14.27267269	10.71584968	7.111229339	0.841127213	2.46352415	11.28952548	0.013199857	0.999793753
Rhov	6.721397832	3.790029219	2.842458305	3.22466857	0.839904941	2.851004284	8.327935102	0.025033809	0.999793753
Rpl3-ps2	1.147417831	1.389036118	0.569628912	0.894193515	0.839829055	0.427891159	5.191532359	0.059009048	0.999793753
Tiparp	10.07542155	4.629951868	3.92373532	4.586257057	0.837354109	4.674382226	4.327393904	0.100184434	0.999793753
Il1f9	51.04550253	22.9345581	21.24789999	21.62112427	0.835640574	5.599710329	3.983223939	0.116863334	0.999793753
Fzd9	0.871610253	0.988996557	0.411249355	0.66835695	0.833021793	0.863066611	6.036651158	0.045715656	0.999793753
Pklr	0.580183837	0.736732063	0.3108347	0.453858637	0.832229336	0.862382235	6.275721448	0.042687703	0.999793753
Slc7a11	2.205559484	0.935579326	0.898606328	0.926511942	0.830866295	4.128344914	3.699747759	0.119141423	0.999793753
Tlr2	10.8910182	4.881030265	4.401059429	4.788135947	0.82721517	4.249331475	4.199858188	0.100892199	0.999793753
Mtus2	0.27285187	0.09936728	0.141612803	0.074401045	0.823432047	1.017570207	2.129772738	0.194587387	0.999793753
Klf2	50.39870965	29.56193952	26.34462924	20.39794412	0.822818413	5.880392826	7.806066905	0.041235754	0.999793753
Ighv1-80	31.40340331	31.47608517	23.64203416	13.09865373	0.822181395	3.155703258	9.156912485	0.020652127	0.999793753
Lonrf1	2.157485724	1.568366446	0.879808523	1.2998664	0.821660833	2.573575591	9.534560335	0.018989149	0.999793753
Fcer2a	1.371105901	0.319700756	0.487966247	0.495647635	0.821211698	1.135524482	1.463510457	0.276743844	0.999793753
Dnajb4	5.272117282	2.673544105	2.725522063	1.937898371	0.816110846	4.801402596	4.476674373	0.096036855	0.999793753
Nfkbiz	146.1229161	69.05211033	61.53833291	65.12847452	0.813842771	8.751359654	4.369487929	0.104977188	0.999793753
Fos	245.8083083	187.0523836	135.5154051	119.5126847	0.812307853	8.667032148	30.48682354	0.001082571	0.999793753
P2ry2	0.786541641	0.340565901	0.368200997	0.29269337	0.810297544	0.915248993	3.183968351	0.120137368	0.999793753
Gm5483	6.290433272	7.724965983	4.099977268	4.164517625	0.80945826	1.288861093	8.942598739	0.031186126	0.999793753
Ralgds	5.01501709	2.586869891	2.021031171	2.467561777	0.808398446	4.234449671	5.768816418	0.06082914	0.999793753
Adrb2	19.52847462	16.90441332	10.766187	10.75687971	0.808190819	4.96890958	47.4806611	0.000304326	0.999793753
Adm	1.309283338	0.754234985	0.776606771	0.433857508	0.808061269	0.54103811	3.340821565	0.112883797	0.999793753
B3gnt6	0.817392916	0.367869627	0.26514685	0.430913113	0.807763859	0.312803883	2.590595273	0.15413794	0.999793753
Mir22hg	15.10944858	4.593807025	5.260643043	6.372318029	0.807533542	3.931802394	1.698044583	0.262666312	0.999793753
Ighv5-9-1	14.66433569	4.364614283	5.175435389	6.029979515	0.807118959	1.703193582	1.938713598	0.218529706	0.999793753
Gm43909	2.518107195	0.402944048	1.038835747	0.680766918	0.801969268	1.205425392	0.838723685	0.405406999	0.999793753
Gm13568	5.703308673	5.084684092	3.382940885	3.006669676	0.800454433	1.035114908	8.132427438	0.041158046	0.999793753
Ighv1-39	12.76841673	10.60247079	6.089614859	7.822807087	0.79564984	1.770202233	9.721437541	0.018808205	0.999793753
Snord17	5.598325801	7.818208506	4.754595487	3.219627072	0.795515231	0.490835382	4.527009313	0.073302969	0.999793753
Cngb1	0.116530916	0.223765401	0.080640921	0.122865512	0.791873025	0.490042705	3.189921809	0.119850676	0.999793753
Lmna	1.856955026	1.105587489	0.764561251	1.006294313	0.78998055	2.820079828	7.467280875	0.030973779	0.999793753
Nr4a1	80.07432643	30.17863245	35.34642219	30.66323891	0.788704926	6.77660593	2.43475814	0.193877889	0.999793753
E430024P14Rik	11.33631531	5.227716447	5.252807247	4.668558157	0.787277072	5.026848931	3.797777452	0.120230801	0.999793753
4933430L12Rik	4.818720357	2.19150474	1.84281502	2.353150104	0.785524383	1.799758204	3.81616209	0.094213953	0.999793753
Gm24187	39.31328309	57.12778672	17.64668578	40.33006542	0.785083807	1.224275829	3.412445093	0.109768483	0.999793753
Cd274	13.69455426	4.78411979	6.109592483	4.971665989	0.784899667	4.755415822	2.016840262	0.228769875	0.999793753
C430042M11Rik	0.786541641	1.042850864	0.466540394	0.631846005	0.783098164	0.394481772	4.677131213	0.07804899	0.999793753
Gm9396	6.302043522	6.665987962	3.326260217	4.504828001	0.776009932	1.62615869	8.874354429	0.02652875	0.999793753
Gm7008	11.16693011	5.570601812	5.197608977	4.902325866	0.77567313	3.377557019	5.312410062	0.063561513	0.999793753
Gm15452	6.308719415	7.268490721	3.66720189	4.523128865	0.775439632	0.523224025	5.624322945	0.073072393	0.999793753
Klf6	74.7675256	40.52567081	35.42100351	34.34319776	0.773848948	7.615312617	6.256845216	0.061500724	0.999793753
E230001N04Rik	0.463423865	0.889877391	0.330717121	0.488615491	0.773848709	0.341897446	2.965546325	0.131334222	0.999793753
Clec4d	28.10398383	15.09155046	13.17086715	12.97884897	0.772198873	4.805596712	6.418222887	0.052673991	0.999793753
4932422M17Rik	1.193373525	0.947465255	0.809948774	0.483940409	0.770125233	1.263893212	5.271709613	0.05754347	0.999793753
Asprv1	13.74134515	13.83221505	7.72113797	9.039722162	0.767433733	4.116556665	31.15511694	0.001019183	0.999793753
Gm7334	2.054521013	0.72899317	0.741785464	0.941827978	0.765494813	0.715492768	2.147067565	0.188808741	0.999793753
Dpf3	0.444372757	0.371596212	0.252953233	0.2418213	0.765210717	0.599291053	5.870765549	0.072379235	0.999793753
Igkv10-96	103.7511962	28.99297691	55.68659933	25.07990837	0.762247816	4.275928048	1.011279166	0.371634819	0.999793753
Myl2	1.521857237	1.729528048	0.805978437	1.178878835	0.760686464	1.427273674	6.868248422	0.038198819	0.999793753
Usp46os1	3.338157045	3.205003782	2.351299299	1.634108622	0.75827415	0.554056514	5.038286253	0.077619116	0.999793753
1810011H11Rik	1.356824379	1.460606418	0.682865641	1.040422597	0.756801227	0.851468707	5.409677514	0.061573743	0.999793753
Gm43375	1.196621618	0.890976282	0.811178298	0.46347051	0.754660251	1.149658824	4.439723595	0.075512156	0.999793753
Zfp184	1.120592347	1.489699208	0.858976165	0.745258586	0.750604254	1.943008283	9.008624983	0.021357325	0.999793753
Ccdc149	0.454955727	0.751310339	0.49114311	0.249437254	0.749860954	0.811311802	3.000775958	0.129434741	0.999793753
Per2	5.770926941	2.730648836	2.436928656	2.791516368	0.749463833	4.343958501	3.942705437	0.107813551	0.999793753
Ighv6-6	16.11639246	3.583345565	4.578499358	7.512463167	0.747358244	1.569426447	0.982308078	0.370073645	0.999793753
Proca1	0.522100917	0.612669716	0.331192289	0.366988143	0.745425886	0.118875084	4.30164761	0.114244584	0.999793753
Psd	7.308610225	2.383722296	2.754327542	3.2230642	0.744682856	3.951788349	1.628921218	0.271090776	0.999793753
Tob1	12.86449358	8.717106004	6.676798645	6.642357075	0.744620452	4.334280566	14.22553094	0.00777335	0.999793753
Sertad1	11.44581951	7.787668629	6.595350337	5.273816219	0.743641025	3.40871446	10.38566377	0.015837229	0.999793753
Nr4a2	7.59470967	2.23480572	3.763615496	2.296862969	0.743521339	4.028255264	1.223289665	0.330911388	0.999793753
Per1	26.75945684	15.16947309	14.90437483	11.05656873	0.740045351	6.586596841	5.199938359	0.079204231	0.999793753
Gm5835	1.669078522	2.518217258	1.386029061	1.206726367	0.739604025	1.194900828	5.443454355	0.054562977	0.999793753
Glt1d1	1.009856228	1.022702212	0.631822293	0.627182569	0.738636247	1.904497674	11.69087907	0.024465091	0.999793753
Hilpda	1.427612299	1.265231386	0.85493633	0.810501466	0.736503675	0.412855027	5.083485387	0.095667502	0.999793753
Irs2	10.97675273	4.68089423	5.080608659	4.63543809	0.736434535	5.336341391	2.723289109	0.174429393	0.999793753
Ighv1-53	84.02998579	27.16883141	49.79155679	19.10220335	0.735691807	3.999668958	0.972675067	0.379986869	0.999793753
Rel	20.36095674	7.102987985	8.816104347	8.262099526	0.733951294	6.385625742	1.859812617	0.244527109	0.999793753
Ifrd1	11.77570187	6.005376423	5.848778315	5.210504924	0.733263776	5.410680279	4.497752492	0.094998273	0.999793753
Rnu3b4	14.29976401	15.88299824	8.73143307	10.05139748	0.73226554	1.475635406	8.342668719	0.043248797	0.999793753
Mir147	41.39797652	30.91408712	19.89440446	25.05739297	0.731934299	1.292423543	6.115947817	0.050747319	0.999793753
Ighv3-6	39.62596789	22.26234872	23.17072867	15.32542486	0.731009026	3.161094478	4.681694386	0.075770383	0.999793753
Plk2	20.01498648	12.84566954	11.19567906	9.275291337	0.730960568	5.234224693	9.9514913	0.022044903	0.999793753
Klf10	22.23652668	10.00640824	10.40545955	9.688486981	0.730315438	5.326641246	3.034939035	0.156643849	0.999793753
Plaur	94.90705384	46.39391249	37.30660757	50.97250754	0.72818171	7.237758536	3.246685487	0.146114609	0.999793753
Gm28914	2.270003988	2.005100888	1.225280563	1.43604056	0.727779569	0.362469355	4.704889097	0.103229879	0.999793753
Fcna	7.934110007	3.512574846	4.987211553	2.137826127	0.727707026	2.707183717	1.632458423	0.262251713	0.999793753
Coq10b	1.247826625	0.42355409	0.444839712	0.598026464	0.724762507	1.763004215	1.858083712	0.225592785	0.999793753
Gm22871	78.50850828	101.2204634	54.71698057	57.94335017	0.722751387	2.03232234	9.53204733	0.023741389	0.999793753
Axl	3.032396982	1.224653314	1.786187858	0.875434065	0.722121414	3.14822541	1.557127837	0.276102903	0.999793753
Mafb	2.647298495	1.46969185	1.645030031	0.930401698	0.72156775	2.529690767	3.519536446	0.110544268	0.999793753
Fzd7	0.42763429	0.243779918	0.221946401	0.197260176	0.71983878	0.447570302	3.255076033	0.116772994	0.999793753
2410004P03Rik	0.393826759	0.378117697	0.266608643	0.2166444	0.718647666	0.309457521	4.45171972	0.111541103	0.999793753
Gch1	1.484083616	0.775305677	0.679635871	0.73635675	0.718493668	1.423654627	3.856227221	0.092836223	0.999793753
Rabgef1	14.38533333	6.891812699	7.043802916	6.327375707	0.718173215	5.184893979	3.564241187	0.127891252	0.999793753
Ear2	35.71489779	28.46741289	20.37253424	19.98273408	0.717936849	4.247349868	22.32308524	0.002516351	0.999793753
Gm12254	3.728975553	5.678990627	2.40253445	3.524956178	0.716254892	0.955706248	4.030227526	0.087156966	0.999793753
Gla	10.46184698	5.948363616	5.737875282	4.596062841	0.71485604	4.462314562	6.0241489	0.054071013	0.999793753
Ccr7	6.827960831	3.733461361	3.686801264	2.970043578	0.7123415	3.116490201	5.325277854	0.05964452	0.999793753
Pvt1	0.311648575	0.448826185	0.215664899	0.26469728	0.711932243	1.205205116	5.246251684	0.060732915	0.999793753
Igkv1-135	87.31011479	43.38956897	39.88979575	42.62464825	0.71160781	4.406577619	4.322080769	0.092608809	0.999793753
Acvrl1	6.418474862	7.716700113	3.965073756	4.970731784	0.711385676	4.633616921	20.23946291	0.003247766	0.999793753
Immp2l	0.528940667	0.571322415	0.137262703	0.557693772	0.711128958	-0.075354083	1.444822838	0.270720487	0.999793753
Igkv12-44	12.53563	7.975401289	9.092883916	3.821801711	0.710551724	1.803150436	2.599539197	0.15670607	0.999793753
Smad7	11.56082252	6.456593394	6.048849453	5.338983445	0.709968308	5.065851774	5.93978168	0.059236363	0.999793753
Csrnp1	26.27973093	11.18422528	11.07808427	12.61306442	0.709841884	5.739647833	2.5158445	0.188081448	0.999793753
Igkv6-15	31.06726149	28.99017625	16.48655605	21.53067614	0.708768893	3.11551556	14.55781633	0.007358633	0.999793753
Gm1604b	11.02700536	10.26139866	6.691652908	6.796990484	0.705490024	1.696708718	9.344803613	0.039940669	0.999793753
Nfkbia	351.6304982	206.0803786	170.1416903	184.603181	0.702106844	8.496996948	6.955120058	0.049326325	0.999793753
Gm14049	5.80878316	4.388522699	3.163085188	3.313279746	0.700950305	1.478089772	6.690833194	0.052695992	0.999793753
Cpeb2	1.727956311	1.063863023	0.868674815	0.906858879	0.700443568	3.183235869	7.903817038	0.027753437	0.999793753
Gm20532	3.416414206	6.262084313	3.546305124	2.619730745	0.69943059	1.692084635	3.849451634	0.093067305	0.999793753
Dyrk3	2.744233392	2.506691576	1.740791691	1.607449639	0.69710409	2.804261703	16.12211254	0.010073866	0.999793753
Tmem107	0.929026906	2.038787755	0.964348196	0.932884396	0.695743213	0.847849199	2.624002433	0.151894901	0.999793753
Hist1h2bk	2.162989514	3.053987698	1.849009356	1.475662408	0.695490323	0.19705226	3.33152744	0.13272035	0.999793753
Suco	10.18213746	4.552576177	4.569919405	4.842122457	0.695237911	5.761033314	2.744266279	0.173135604	0.999793753
Insig1	23.24252166	12.08830141	11.95130781	10.61168819	0.695207999	5.494055592	4.339581201	0.098210494	0.999793753
Magi1	0.137397576	0.181385911	0.124793712	0.078469343	0.694522085	0.597045329	3.548965858	0.10414491	0.999793753
Ctdspl	0.770174301	0.851491784	0.448179917	0.590575139	0.691521373	1.844411236	7.918046886	0.037340791	0.999793753
Kdm6b	73.06139386	27.34307122	31.53260247	32.80949994	0.691270487	8.168254942	1.902984403	0.240025594	0.999793753
Cxcl3	0.519414291	0.415579801	0.305525274	0.292079757	0.6892475	0.555402449	4.538986332	0.107852065	0.999793753
RP23-308G10.3	2.41867837	7.338156766	2.91233742	3.366207537	0.688187732	1.405598173	1.714231405	0.238700364	0.999793753
Gm15832	20.06668656	12.85475433	10.56922815	10.56132581	0.688050259	4.642492605	10.29555011	0.017532093	0.999793753
Plek	45.14601742	18.09507454	20.5583791	20.05640105	0.68773436	6.871060473	2.147370277	0.216868383	0.999793753
Epas1	0.250970341	0.25191228	0.153938997	0.168390114	0.686337338	0.291683043	4.218211732	0.129651252	0.999793753
Trib3	0.684013625	0.848275623	0.562098844	0.420697937	0.686197683	0.553176026	4.085382685	0.109421831	0.999793753
F2rl2	0.508328471	0.673976757	0.502528522	0.255219572	0.685935984	0.427263085	2.67102809	0.148812952	0.999793753
Herpud1	84.42056287	48.57707129	39.93479787	45.62702394	0.685623285	7.001005657	5.928837195	0.063278961	0.999793753
Klf9	1.948878079	1.19396599	1.059652925	0.958915387	0.684600218	2.121128305	5.62153898	0.051684945	0.999793753
Gm6768	1.632444916	1.288693174	0.997878065	0.879716412	0.684248074	2.051789658	8.526249817	0.03148787	0.999793753
Fam20c	0.248136582	0.379417422	0.162174113	0.242245588	0.683843898	0.874195865	3.520397416	0.10528893	0.999793753
Gm6377	1.213440987	0.520106671	0.427356009	0.685394672	0.683404488	1.082401516	2.107168842	0.192444149	0.999793753
Ccl4	30.74066915	10.74855597	12.57326362	14.12570726	0.682857396	3.512832431	1.645747673	0.264301778	0.999793753
Rpl27-ps1	3.562570964	7.268490721	3.698018712	3.286702636	0.682611342	0.965274748	2.848264002	0.137939079	0.999793753
Tgm1	0.664871028	0.48359885	0.397358631	0.339885226	0.682252641	0.628991812	4.118455094	0.106040808	0.999793753
Prdm5	0.293207831	0.425396337	0.223194029	0.240447315	0.681342359	1.52857685	5.668692106	0.056337589	0.999793753
St6galnac2	0.247721789	0.196833599	0.141870393	0.144103666	0.680037996	0.509737521	4.310989418	0.115855228	0.999793753
Olr1	6.086889864	2.930186629	2.763161238	3.05693315	0.679273161	3.746562788	3.649031155	0.111794822	0.999793753
Il1b	134.3707613	78.39450296	65.239876	72.56204263	0.675952921	7.391395309	6.222656465	0.058392496	0.999793753
Vsig10	0.422404738	0.537087344	0.319960526	0.30092336	0.67566044	1.157315683	5.705710042	0.077123434	0.999793753
Gm21781	1.239315199	0.745178048	0.623725355	0.659941473	0.674634537	2.032445186	5.211520361	0.058639085	0.999793753
Sema6d	0.189279507	0.099125169	0.107168645	0.078617973	0.673832131	0.464029066	2.442365685	0.164661914	0.999793753
Samsn1	27.03593774	15.0435635	13.46343072	13.85845653	0.671966743	6.305420345	5.333371087	0.073081582	0.999793753
Efnb2	0.547768023	0.195098803	0.284296989	0.195619938	0.670754199	1.153910278	1.655637686	0.244193113	0.999793753
Gm8752	5.577295275	2.505784286	1.929780721	3.317191528	0.670709967	2.532754642	2.164217514	0.19709804	0.999793753
Rps23-ps2	6.308719415	9.691320961	6.548574803	3.843181389	0.670214013	1.580043879	3.531577375	0.104839219	0.999793753
AC147560.1	39.62111633	36.95382198	25.26403438	24.46816274	0.669965514	1.814311411	8.996766075	0.044961596	0.999793753
Gm8337	1.750034859	2.070282187	1.459744228	1.021431396	0.669769836	1.674383518	5.889585447	0.052060306	0.999793753
Mir7678	24.73728852	13.92274279	8.854411001	16.18882908	0.669216986	0.33010756	2.103850928	0.192750875	0.999793753
C1qa	7.686931965	2.627838953	4.714973858	1.964798059	0.668898803	2.188465714	1.001227235	0.366910851	0.999793753
Fads6	0.309509397	0.262203182	0.198435695	0.172765198	0.667407879	0.764441983	4.811443795	0.104017547	0.999793753
Ighv8-12	42.46226342	9.258189298	19.66767494	13.91274603	0.667088878	2.960430941	0.730986193	0.44087078	0.999793753
Snord91a	14.32689829	11.87968376	6.759819151	10.29934466	0.663659394	0.180378888	2.988493473	0.152705142	0.999793753
Hist1h2bc	33.2442084	18.72426414	15.63116333	18.30652539	0.662987712	3.998925781	5.421776517	0.060929184	0.999793753
Slco2b1	0.609906409	0.1268753	0.28489268	0.192918238	0.662211997	0.953139676	0.799964999	0.410468587	0.999793753
C330021F23Rik	0.982822498	1.530760397	1.020189079	0.621749115	0.662137713	1.594668659	3.554044694	0.103943288	0.999793753
Il13ra1	1.076833142	1.1435341	0.74518265	0.705305338	0.662031397	1.825944787	8.833859298	0.04693595	0.999793753
Spry1	3.167819467	3.001441454	2.141694939	1.889748993	0.66183851	2.919311329	15.14689005	0.012328808	0.999793753
Gm35986	1.385192776	1.699367589	0.878690596	1.135937887	0.661209133	0.178716975	3.260584792	0.154227192	0.999793753
Mrc1	1.815675392	0.830554268	1.14463866	0.581328573	0.661034619	2.830718734	1.77206999	0.24180262	0.999793753
Mir5113	14.03305392	15.60066301	5.366636912	14.01715688	0.660946954	0.179546637	1.883514623	0.214766718	0.999793753
Rpsa-ps9	9.580699316	19.38264192	8.666317298	10.31796495	0.660156456	3.4298858	3.62993826	0.109958379	0.999793753
Map3k8	7.274637024	2.698249664	3.252187415	3.27502696	0.658974465	4.230342308	1.64851981	0.268281684	0.999793753
Lzts3	1.011294251	0.943604628	0.709685623	0.570678646	0.657304464	1.839018239	7.705884829	0.047875654	0.999793753
5330438D12Rik	0.97814869	1.278263061	0.535872608	0.945377263	0.657258424	1.147953171	3.438258557	0.108674241	0.999793753
Rnu3a	5.377151502	9.510174775	4.700285466	5.072667886	0.656569464	0.536930647	2.826286324	0.139227048	0.999793753
Gm28872	12.26606712	7.360496932	6.764097518	6.062272492	0.654998355	0.495373544	2.943763432	0.132527764	0.999793753
Zfand2a	28.56644443	12.78332738	15.79500097	11.35799759	0.654720236	5.875174672	2.113313009	0.219877086	0.999793753
Gm15710	3.142456463	5.942791155	3.360778012	2.61046283	0.654700711	1.339971561	3.048699789	0.126910467	0.999793753
Fpr1	8.279479499	3.030367732	3.65612273	3.761905649	0.654020496	2.665071209	1.823336353	0.234108769	0.999793753
Gm37691	2.659812989	1.649746825	1.710315689	1.116796409	0.653429836	2.242493869	4.12035102	0.084397905	0.999793753
Cd5l	4.878412499	1.370874478	3.087736646	1.003629657	0.652687787	2.434512034	0.598782747	0.482341633	0.999793753
Apold1	0.967796822	0.521652264	0.440610584	0.537055819	0.651863224	1.220554793	3.094848153	0.124542672	0.999793753
Cxx1c	4.228887229	2.755138627	2.66515563	1.910900855	0.650349552	0.363655268	2.754848209	0.14428086	0.999793753
Dnajb9	53.97151743	33.54807942	28.28141603	29.411394	0.650137964	6.089116837	8.106221932	0.033011099	0.999793753
Smarca5-ps	0.489479753	0.795308901	0.351754344	0.496238242	0.649692542	0.885969758	3.110870761	0.123734645	0.999793753
F10	10.04590223	6.259791349	4.695982751	6.055909067	0.64951679	4.222111654	6.49977935	0.043825089	0.999793753
Gm20186	2.653267137	1.661369308	1.317199046	1.52037945	0.648999291	1.005219797	3.652127497	0.100150745	0.999793753
Kcnj2	2.569841325	1.228326867	1.224068648	1.27852629	0.648727387	3.125769864	3.353761491	0.120038531	0.999793753
Gem	72.2504292	29.29505766	39.50060482	27.49690059	0.648110243	6.477632311	1.682807503	0.264486482	0.999793753
Map1lc3a	6.25636933	4.13583892	3.566505769	3.298232136	0.644838834	2.388894569	6.38131403	0.041434656	0.999793753
Sema6b	0.593911126	0.657947362	0.347764395	0.48168924	0.642273546	1.138748709	4.78005569	0.093671855	0.999793753
Maf	3.468762215	2.36373682	2.197002744	1.665941808	0.642184818	4.334442496	8.062199355	0.027833321	0.999793753
Skil	14.08821517	5.896370025	6.770418414	6.501527722	0.639168584	6.340121971	2.023383933	0.228148708	0.999793753
Ccdc63	0.346031243	0.45879196	0.248010233	0.286661123	0.639005474	1.376763893	5.166631972	0.083039507	0.999793753
Tsc22d3	11.1054389	16.18122422	9.05124368	9.09075536	0.638355989	5.632427438	12.62909751	0.010940393	0.999793753
Gm45091	2.523487766	2.768948846	2.369960405	1.140284588	0.634925408	0.308812196	2.239650687	0.180735235	0.999793753
Rps8-ps1	4.117269513	3.825521432	2.757294654	2.520629089	0.634776106	0.711242857	4.507999498	0.125631046	0.999793753
Prok2	1.45327621	1.182978145	0.623088182	1.132551829	0.634257877	1.160658776	3.216864239	0.118564804	0.999793753
Cdc42ep2	0.731151385	0.740986311	0.337310895	0.642413852	0.633962741	0.057924356	2.236036564	0.183901366	0.999793753
Ak4	0.273748996	0.300376715	0.175906615	0.206164239	0.633583209	0.309446581	3.523853177	0.159451402	0.999793753
H2-K2	56.6954811	25.83120439	28.94607402	26.05370925	0.633378712	5.182701997	2.354444358	0.199291914	0.999793753
Gm15740	1.359402078	0.855116555	0.875846537	0.593089197	0.632441446	0.397748598	2.465393998	0.162963073	0.999793753
Fcnaos	3.745436388	1.546296109	2.565972168	0.947769008	0.632361534	1.885925441	1.047401976	0.352776499	0.999793753
Gm24067	15.67531224	21.20689057	12.57326362	12.01994107	0.631954009	0.522862276	3.53525324	0.142148559	0.999793753
Mir704	37.75399879	36.24805762	29.39204483	19.90314917	0.631776424	1.326362847	4.631859084	0.089018484	0.999793753
Gm20628	0.734676376	0.976668115	0.606176007	0.536270699	0.631061864	1.280125479	4.887076129	0.09168155	0.999793753
Pf4	3.695982082	3.95180078	1.395091664	3.719763316	0.630788468	1.282443926	2.078421961	0.195124626	0.999793753
Ccl3	101.2821252	37.72783173	44.15415031	48.68389969	0.630756071	5.481510374	1.536592312	0.283050024	0.999793753
Gm16216	1.417332463	2.930948553	1.358048276	1.551854453	0.630449245	1.104998327	2.474730018	0.162281246	0.999793753
Gm38020	0.336752858	0.273578778	0.228555904	0.177529337	0.630361018	0.396772889	3.299536381	0.153803277	0.999793753
Kdm6bos	64.52918716	26.72035636	30.60990965	30.33157004	0.630318645	5.00884393	1.896804777	0.240661754	0.999793753
Tshr	0.34799585	0.238653502	0.141910425	0.248976565	0.630295917	0.398107338	2.334404269	0.172962762	0.999793753
Rhob	39.69470095	33.16759778	25.96098966	22.75029332	0.629726839	6.086052153	24.13301352	0.002046693	0.999793753
Rpl15-ps2	10.27508232	12.90068174	7.589082447	7.916886143	0.62903705	2.603117682	9.923986	0.025855322	0.999793753
Chit1	0.700737099	0.608711069	0.484919258	0.387005678	0.628858996	0.160245648	3.044990041	0.176844246	0.999793753
Tcf7l1	0.324117695	0.281552138	0.192251737	0.211551269	0.628392476	0.16046797	3.185537138	0.177165094	0.999793753
Hspd1-ps3	2.883986018	3.81574658	2.446018184	2.039533409	0.627479522	2.310369323	7.122360794	0.037669086	0.999793753
Gm25241	12.97793708	15.22921865	10.47771968	8.362086978	0.626823158	0.159074345	3.003035637	0.178249867	0.999793753
Igkv4-59	8.393339744	3.476234692	4.783306812	3.123388219	0.626370327	0.962011766	1.708780696	0.234852667	0.999793753
Trappc2	0.581863773	0.845962137	0.362391622	0.595965373	0.62570724	1.205892851	3.122215338	0.123166841	0.999793753
Gm42889	4.588159575	4.140837138	4.381591868	1.451271294	0.624988324	1.343583693	1.723312027	0.234170485	0.999793753
Tbc1d12	0.676287527	0.469714772	0.268850968	0.500652392	0.621547562	1.101079117	2.638318629	0.150947426	0.999793753
Cd63	38.18274409	32.31693643	19.75624352	27.68535771	0.620999295	4.936719696	12.10559109	0.011292467	0.999793753
Gm12345	1.348857603	1.48931213	0.910091465	0.995526856	0.620455678	0.255026595	3.338326824	0.173223595	0.999793753
Pparg	0.758840886	0.236293637	0.42577933	0.237864987	0.619997842	0.43344199	1.039136657	0.345146263	0.999793753
Gm17024	6.304739151	2.476331223	3.173063374	2.719416872	0.617818212	1.295936209	1.819846335	0.22179079	0.999793753
Ftl1-ps1	8.342289275	6.748186613	5.182039237	4.986580757	0.617115796	2.577072678	9.67460116	0.029726495	0.999793753
Gm45053	2.617399076	0.814396719	1.207516314	1.09876162	0.616696768	1.894424028	1.256843082	0.30969919	0.999793753
Ighv4-1	22.38223932	10.11268274	11.23697473	10.64265615	0.616341414	2.528369676	2.624435462	0.156748156	0.999793753
Zfp109	0.619683217	1.070937241	0.536036137	0.60981113	0.611327812	1.146281351	3.064022291	0.126117549	0.999793753
Gm15725	3.77828627	4.374431113	2.941451581	2.577670848	0.610970106	1.950469495	7.258262541	0.059389549	0.999793753
Gm14414	2.431003921	2.638474817	1.755429476	1.671621385	0.610537641	0.428876369	3.606728785	0.163997265	0.999793753
Gm8818	2.313799671	1.888280302	1.62119445	1.219788671	0.609180847	0.981398495	3.933014799	0.121570185	0.999793753
Gm26856	2.199867764	3.060417146	1.817484363	1.751423029	0.608607108	1.639166789	5.118079091	0.079498086	0.999793753
Nfil3	16.2320299	10.41840921	8.719365937	9.360914741	0.608234605	4.514567547	7.98221569	0.028243921	0.999793753
Rpl35a-ps6	7.093046694	8.032446202	4.908481294	5.369267969	0.605394539	1.168291411	5.05279867	0.111922283	0.999793753
Utp14b	7.99734318	4.081486129	3.929656556	4.282563812	0.605147673	5.293113067	3.180326679	0.141410365	0.999793753
Mir5114	54.60662051	78.16606414	49.46857818	40.82592688	0.604974526	1.824166753	4.84706154	0.069086033	0.999793753
Gm9625	1.204932378	2.009300053	1.448229318	0.73551341	0.604134349	0.506181957	1.797177301	0.224370828	0.999793753
Gm26669	81.93519127	44.57578822	45.27209412	40.89887995	0.602747189	6.593790302	3.81934786	0.114755663	0.999793753
Gm17711	5.877490493	7.851196728	6.631468155	2.69434333	0.602349779	0.582415301	1.708336522	0.234907094	0.999793753
Ier3	24.04341659	13.67581632	13.28474803	12.42113715	0.601070874	4.179352433	4.882502324	0.071290492	0.999793753
Gm13571	1.054300498	0.956010385	0.567458706	0.802830928	0.601015615	1.461837413	4.612559552	0.097126467	0.999793753
Ighg2c	30.28185319	11.75237112	15.97733726	12.66524239	0.60056858	4.562735359	1.417506038	0.299803222	0.999793753
Retsat	2.46569797	1.348071788	1.173078031	1.4262423	0.600080861	2.538991901	3.688455326	0.098793433	0.999793753
Lamb2	0.199157206	0.411108321	0.144710367	0.272978356	0.599841582	0.761138173	1.597384339	0.249093828	0.999793753
Ighv2-9-1	16.90531642	4.254726275	12.60733751	1.730513196	0.599525846	1.769230098	0.298131995	0.614154181	0.999793753
Gm13414	1.416207715	2.159551576	1.03768338	1.405357621	0.598838584	0.290446225	2.343567013	0.184871694	0.999793753
Gm6501	4.033172587	4.761020123	3.225673527	2.788468861	0.596288364	1.819281916	6.304662063	0.073453414	0.999793753
Slco4a1	9.515531281	3.756169408	4.964854045	4.111582519	0.595496535	4.756310624	1.472584924	0.291857188	0.999793753
mt-Co3	3.553482773	4.005086724	2.405598907	2.76926257	0.594972679	1.394803643	5.27118364	0.105237133	0.999793753
Tceal7	0.846000829	1.433391761	0.568224732	0.996929171	0.59351807	0.377567269	1.819073913	0.221878003	0.999793753
Gm17828	2.804577142	3.784345607	2.675162473	1.838155881	0.593258186	1.233943002	3.445025317	0.115148535	0.999793753
Krt83	5.658314774	5.685294208	3.892862718	3.884771828	0.593187356	3.162831945	15.39373973	0.018801688	0.999793753
Gm5619	4.542277979	5.661771719	4.135941981	2.856712967	0.592839925	1.767893021	4.495835479	0.078432576	0.999793753
Zscan18	1.620338542	1.351007897	1.091787735	0.944126737	0.592775865	2.453373468	8.210388392	0.042201813	0.999793753
RP23-447C2.2	0.642018089	1.76703944	0.888569867	0.7671738	0.592529316	0.651687205	1.374105225	0.281689707	0.999793753
Gm11793	1.296470779	3.02298085	1.602097811	1.366946662	0.5915612	0.942444778	1.778436348	0.226536295	0.999793753
Mir25	41.09680076	30.45843731	23.94907356	25.08626093	0.591378774	1.413870318	4.534661261	0.106395392	0.999793753
Vps18	9.250327908	5.248621799	5.135965395	4.816546851	0.590946041	4.881570387	4.60799532	0.082529895	0.999793753
Mirt2	6.375126988	5.304723052	3.970504301	4.033006542	0.590078199	0.614481777	3.562143294	0.162233432	0.999793753
Mir207	19.16572987	12.51284478	8.753537964	12.93284798	0.589888741	0.238843194	2.102807586	0.19677235	0.999793753
Gm43632	2.306233853	5.006112814	2.810249319	2.220156747	0.589769533	0.998723197	1.922093898	0.210663547	0.999793753
Gm8355	160.7822205	193.134182	137.4577035	106.342096	0.586555907	6.826257904	14.69833461	0.007191961	0.999793753
Itpkc	2.016880288	1.100244575	1.165733051	0.978681342	0.585950494	2.827407026	3.709952767	0.098387637	0.999793753
Bloc1s4	5.851795668	6.486257234	4.938438186	3.561485877	0.585578846	2.761517111	7.435064017	0.031700581	0.999793753
Gm7336	0.934018199	1.085553809	0.4592507	0.932960117	0.585456239	0.23677785	1.881802515	0.214951434	0.999793753
Acad10	0.379271728	0.498301276	0.331529693	0.273608167	0.584184791	1.252914218	4.05474307	0.119612	0.999793753
St5	0.232206612	0.233078127	0.14242979	0.178057684	0.583924047	0.327729128	2.983519977	0.192350475	0.999793753
Gpr132	12.88747996	6.198630873	6.985146456	6.178762244	0.583509725	4.311263512	2.571752139	0.172095571	0.999793753
Gm5869	1.300891068	1.619075101	1.100285599	0.914404825	0.582364241	0.749801804	3.4494636	0.15610789	0.999793753
Gm43661	3.614427892	1.354245724	1.555643971	1.858979241	0.581865537	0.646653087	1.353271457	0.28504679	0.999793753
Tubb6	1.689027668	1.389990257	1.252317094	0.872249565	0.580368715	1.273780114	3.704106701	0.120860106	0.999793753
RP24-233B16.1	1.971044416	0.811038382	0.914973702	1.006824961	0.579672227	2.574660118	1.859546275	0.225666431	0.999793753
Nrxn2	0.477949898	0.896720836	0.546188689	0.406843502	0.57812133	3.03458805	3.075015778	0.13043813	0.999793753
Btnl9	0.350137054	0.345775574	0.145379659	0.337527252	0.57662072	0.936150123	1.949222082	0.207844546	0.999793753
Gm37847	1.335071684	0.932231275	0.503938422	1.066398412	0.576346024	0.644502631	1.782389592	0.226077029	0.999793753
Tnfrsf22	0.416492171	0.386090093	0.283248765	0.272565062	0.575476519	0.64253695	3.617739258	0.170193807	0.999793753
Slc26a6	0.391744543	0.419103512	0.232364879	0.330431756	0.575232389	0.991852879	3.566107386	0.142635306	0.999793753
B9d1	0.646317017	0.73004301	0.55249746	0.400853339	0.573808972	0.07812515	2.323980935	0.225846991	0.999793753
9430098F02Rik	9.634213173	6.815731419	5.873979488	5.560128466	0.573088766	4.392822393	9.752545437	0.018108719	0.999793753
Gm12764	3.337384145	1.413644873	1.935915793	1.345424927	0.572374704	0.448962526	1.360534041	0.283869812	0.999793753
Tnfsf13os	6.935609298	6.449228917	4.421616603	4.894278303	0.571397319	2.686808284	10.26893253	0.039062258	0.999793753
Ttc25	0.236461518	0.340544221	0.265906014	0.135045905	0.571287559	0.708911422	1.900066023	0.212992591	0.999793753
Rps12-ps9	4.85723961	6.99523919	3.938992363	4.321078438	0.570253349	1.096859148	3.432603714	0.13863342	0.999793753
Junb	281.9989353	183.6170485	172.0422447	152.4383579	0.570100585	8.833266499	7.222998477	0.040239	0.999793753
BC002163	7.2144854	6.197584564	5.320973633	4.003507017	0.56931926	0.9587612	3.525235356	0.149145676	0.999793753
Gm9812	1.439013685	1.381613939	1.104057239	0.857569401	0.5680424	0.362345421	2.811268425	0.201129689	0.999793753
Shcbp1l	0.799898009	0.815011358	0.525298076	0.602414499	0.566066883	1.420471461	5.014843556	0.121568398	0.999793753
Iglc1	100.9839774	25.1035098	48.88063941	39.10121247	0.565845289	4.614544286	0.647184406	0.466327337	0.999793753
Arhgef33	0.427289953	1.070207223	0.597808546	0.450517346	0.565197236	1.144344406	1.48391357	0.264925056	0.999793753
Rpl31-ps14	3.5248718	4.153423269	3.159947206	2.196103651	0.565003739	0.444726958	2.579858882	0.195651063	0.999793753
Dkkl1	1.883008638	1.623419247	1.196693873	1.256049521	0.562380237	1.310074758	4.623344449	0.130451697	0.999793753
Gm12751	17.00870494	17.39859196	12.87026985	11.22925925	0.561850837	2.515132692	8.862939651	0.050662334	0.999793753
Gm12020	0.711816334	0.882754994	0.492586234	0.625425435	0.560630385	0.598455151	2.908349223	0.185238925	0.999793753
Gm22744	36.33822383	48.30750756	37.71979086	21.61277865	0.559590809	1.306981795	2.56589172	0.155826055	0.999793753
Fth1	946.0806236	654.0634467	552.2943974	571.3115465	0.559391359	9.208664174	10.18944162	0.018830441	0.999793753
Il1rn	11.86107637	5.946111289	5.928856017	6.575950143	0.558559702	5.399099439	2.522469344	0.181487568	0.999793753
Nckap5los	1.485791862	1.154806937	0.771140584	1.081671829	0.557861371	1.037304609	3.11192383	0.151680563	0.999793753
Ddit3	78.06460228	39.44418549	42.46137189	40.14760307	0.557148249	6.427891429	2.569101615	0.180080783	0.999793753
Gm28592	79.11696057	56.57848107	49.80098344	45.58676198	0.557091468	5.428565359	10.87111181	0.014342849	0.999793753
1700112E06Rik	1.606701127	1.585462972	0.764402541	1.482285934	0.556648211	1.935594964	2.899160413	0.135018309	0.999793753
Zbtb2	3.901242275	2.050238771	2.080198212	2.104284333	0.556156902	4.237772598	3.283306801	0.125501931	0.999793753
Gm15354	1.127879408	0.557852561	0.638596911	0.540541227	0.556019464	0.48064471	1.662618621	0.240607785	0.999793753
Trib1	37.99179687	20.74306599	20.25312512	21.08736152	0.555790465	7.161425731	3.384166575	0.132107794	0.999793753
Ppp1r15a	409.9237042	246.0348224	244.2946165	217.5493717	0.555348623	9.685624347	4.794173027	0.081084118	0.999793753
Gm15954	8.05783218	10.48160035	6.070781791	6.988525285	0.555055296	1.933173136	5.157342247	0.087488906	0.999793753
Igkv2-137	5.68162515	5.803186204	6.14860197	1.911854399	0.554942032	1.36892796	1.23362561	0.308171876	0.999793753
Gm614	7.90301595	2.47917513	3.573795861	3.712554472	0.554504546	1.827605104	1.034201951	0.352629646	0.999793753
Gm3531	6.316460175	5.469948027	4.49963422	3.786957404	0.554479409	1.370845619	4.353572852	0.132186293	0.999793753
Gm45588	5.864104904	11.53728686	5.687904972	6.588310952	0.554405542	2.268177349	2.671978517	0.148751553	0.999793753
Rnu11	14.91494262	8.67879489	8.913880926	7.624589483	0.554361651	0.557174172	2.073836569	0.195557032	0.999793753
Arc	4.200034594	2.948291951	3.002447643	2.026177913	0.554326881	3.241990077	4.641590906	0.070531981	0.999793753
Tmem132a	8.722126307	4.044203242	4.17151779	4.817835496	0.554228188	4.480320745	2.020098578	0.220724965	0.999793753
Gm44510	0.347452861	0.230949396	0.152588151	0.253620226	0.554155296	0.312030987	1.787542297	0.225480413	0.999793753
Fcnb	123.8864763	110.6069955	64.04007311	101.3397057	0.55366041	7.070118268	6.264827255	0.051223044	0.999793753
Adarb1	0.166560938	0.216661895	0.100389791	0.169950151	0.55360611	0.979971338	2.451413772	0.163991509	0.999793753
Gm16238	2.067020696	4.068370233	1.287364876	3.051136918	0.553527687	0.735576703	1.18561978	0.314380789	0.999793753
C230038L03Rik	0.398914086	0.30093022	0.295771904	0.195278095	0.553399539	0.478701607	2.242528669	0.201823525	0.999793753
Gm11748	1.657618132	1.824400875	1.259005036	1.193568914	0.55322272	1.235608858	4.465283372	0.141371327	0.999793753
Gm5451	2.301211642	2.209420323	1.954393309	1.213152515	0.55310772	0.309807828	2.184913035	0.218223319	0.999793753
Jund	237.825106	154.5033615	144.3136283	132.4206749	0.552650826	8.129319175	6.953995359	0.042873696	0.999793753
Pls3	1.157541344	1.385781147	0.890037538	0.904048187	0.552453862	2.243675753	6.954018413	0.07078705	0.999793753
Zfp36	254.8737188	157.4518474	147.8354916	143.1329906	0.552167849	9.257748098	5.64732758	0.062655768	0.999793753
Gm26809	9.325307357	5.11061944	4.998093724	5.183876798	0.551710711	4.211477369	3.667795849	0.108161208	0.999793753
Gpd1	0.552252642	0.510586312	0.360934619	0.388181987	0.550415998	0.555335475	3.142704098	0.197269484	0.999793753
9530052E02Rik	0.884380786	0.817656068	0.544002753	0.656172418	0.550211575	0.555432334	3.014207667	0.197435656	0.999793753
Lhfpl4	0.187535991	0.290089428	0.227110387	0.109850227	0.549272675	0.393990242	1.466199535	0.267528472	0.999793753
Zfp36l1	92.85487826	47.91747636	51.78465479	47.76355603	0.548890005	7.491603808	2.603007362	0.179058413	0.999793753
Dedd2	14.7232284	7.427690233	8.30369358	7.356084357	0.548689635	5.828790717	2.418387897	0.190387075	0.999793753
Egr1	182.1908643	77.71644048	99.37476867	84.9181427	0.545083355	8.964799559	1.505878821	0.287220783	0.999793753
Ffar2	5.318318303	4.5851411	2.906722235	4.119737866	0.54449195	3.581054815	7.262573356	0.032653987	0.999793753
Hist1h1c	101.0948022	63.92544403	56.70058306	60.41754032	0.543814075	6.787822344	6.1168077	0.052784376	0.999793753
Siah2	7.229678855	4.323770405	4.192485369	4.002973038	0.543285656	3.904523119	4.819135601	0.068114943	0.999793753
Prss57	2.44981577	2.168019744	1.547886833	1.729478418	0.543049402	2.524324385	8.046767819	0.058313349	0.999793753
Ccdc85b	13.42545215	12.5080103	9.600275179	8.807715437	0.54263655	2.785979064	9.858418273	0.045260339	0.999793753
Cyp11a1	1.449797301	0.653619482	0.693570953	0.797534599	0.542141306	2.154184311	1.974951977	0.206945467	0.999793753
Hes1	25.30177424	18.41208253	14.25834019	16.80254403	0.542050228	5.259908364	9.907826822	0.017513974	0.999793753
Nfkbid	78.58308706	40.67380485	43.35792954	41.37298556	0.542030222	6.90849175	2.619191657	0.176729895	0.999793753
Fbxo30	3.880645416	2.282504687	2.068528073	2.309970395	0.541347401	3.792868085	4.359109008	0.080211372	0.999793753
Ptgs2os2	1.249451822	0.699774465	0.612451237	0.768466863	0.540717763	0.659262646	1.909214812	0.212020861	0.999793753
Rgs1	19.50208884	8.77199168	10.28014069	9.826111497	0.540539848	6.399297762	1.707825786	0.261508559	0.999793753
Add2	0.513707343	0.602182879	0.372026737	0.421969403	0.54027095	2.316597675	6.74781152	0.072593379	0.999793753
Gm5844	29.68754937	34.15626675	25.53675176	19.90579868	0.539333068	5.911086861	13.51771511	0.00876414	0.999793753
Slpi	48.24566441	37.35265062	29.72830975	31.22447085	0.538842847	5.442524838	14.54992679	0.00736814	0.999793753
Rnd1	1.592170239	1.41107201	0.826352007	1.31284535	0.538445158	1.981607324	3.753275896	0.096432455	0.999793753
Btg3	13.84674038	9.091927239	8.082188221	8.253790318	0.537878562	3.837451256	6.289573398	0.042520496	0.999793753
Gm10288	5.300734079	5.305862872	3.629154304	3.924107855	0.537553032	1.361800991	4.54466538	0.144793827	0.999793753
Bex4	1.953667948	4.515669265	1.952836644	2.670200469	0.537196532	1.296205157	1.51422196	0.260555949	0.999793753
Rps12-ps3	6.252528392	6.356250995	3.563273091	5.429047268	0.536715311	1.485394454	3.437508817	0.135586254	0.999793753
Fbxl2	0.272563935	0.248607243	0.198048707	0.172428273	0.536064331	0.160401653	2.338737053	0.248309805	0.999793753
Gm6654	2.958571864	3.174743073	2.709755091	1.651446644	0.535129509	0.057281631	1.786516794	0.260533921	0.999793753
Epb41l3	0.603722821	0.197926322	0.473828315	0.093152351	0.534072032	0.617356212	0.399255697	0.554889393	0.999793753
Gm12791	1.756809804	2.041835561	1.055770228	1.657329661	0.533803388	0.255393142	1.992490968	0.240112988	0.999793753
Praf2	3.437521796	3.908374398	2.863962214	2.384463664	0.533256128	2.122668921	5.819236095	0.088040154	0.999793753
Olfm4	17.83675011	18.64988351	9.966611407	16.15866696	0.532062016	4.693086039	5.703458026	0.054160737	0.999793753
Sde2	61.6804097	31.27691657	32.96361249	33.59289565	0.531057034	7.118511243	2.333402237	0.199059082	0.999793753
E330020D12Rik	2.939471539	2.97477364	2.611412427	1.619433468	0.530521987	2.571644728	4.300070344	0.079235621	0.999793753
Gm7399	0.776457774	1.897601307	1.172332272	0.744241689	0.530347683	0.156665525	1.021492936	0.347785038	0.999793753
Slc2a1	6.028731754	3.914121643	3.478626843	3.642666111	0.52975138	3.91879952	5.952612583	0.046847395	0.999793753
Gm11175	380.6466928	244.9241024	235.2648301	213.0472878	0.529715325	7.884407924	6.074636059	0.053516148	0.999793753
Hist1h2an	7.859412279	11.2448915	7.198433371	6.499332002	0.529129801	1.748194188	3.818839696	0.117329119	0.999793753
Gm9733	4.311979096	4.422253254	2.848312147	3.409783039	0.529119029	1.291471694	4.03682057	0.155633088	0.999793753
P3h1	0.519657387	0.559405422	0.474031	0.298857739	0.527188774	0.934726434	2.570559453	0.182994074	0.999793753
Smim3	12.33252892	6.975406417	6.400703759	7.467024882	0.525757526	4.055308441	3.503149421	0.112903107	0.999793753
Gm17383	4.654271384	4.412762858	3.321467335	3.189729798	0.525599001	2.067369731	6.426213032	0.096225864	0.999793753
Hbb-bt	11.19954741	6.368976222	6.796358714	5.813342764	0.524580135	2.444240403	3.056334441	0.126514538	0.999793753
Iffo2	3.205511487	1.206737842	1.506930727	1.664199128	0.523612206	3.577655152	1.1606636	0.335913967	0.999793753
Cd320	0.654237569	1.14411428	0.65485748	0.640530231	0.523407542	1.09600123	2.232275664	0.181360479	0.999793753
Ptrf	0.422105564	0.43768999	0.368049256	0.249228636	0.522992164	0.539443035	2.339331872	0.221578289	0.999793753
Ltbp3	0.606803995	0.784268748	0.423953976	0.57827149	0.522983386	1.69595656	3.575160232	0.126104749	0.999793753
Ighv1-82	36.87168653	22.44570191	21.33546029	21.3404556	0.52262248	3.321083193	4.442960892	0.075428644	0.999793753
Ptgs2	17.19057168	11.37566408	11.15945778	9.411082406	0.52223889	5.821592664	5.9963831	0.052566002	0.999793753
Fosl2	8.371305697	5.178048761	4.682501586	5.079449528	0.52189541	5.825310162	5.045474103	0.070780123	0.999793753
Hmox1	15.32251395	8.534561349	9.586126176	7.585399703	0.521890458	4.180921534	2.986701469	0.140272607	0.999793753
Epb42	0.25714699	0.407904962	0.255318257	0.223973196	0.521569074	0.748987087	2.208521239	0.203305081	0.999793753
Lmbr1	0.248466488	0.337953757	0.182688446	0.240141985	0.521331662	0.683028298	2.378420711	0.209551879	0.999793753
Jchain	49.97648715	22.8017492	33.09410866	19.33183311	0.521076136	6.306668203	1.133729521	0.347135884	0.999793753
6330549D23Rik	0.45028778	0.39629937	0.233703785	0.375855886	0.520560498	0.380502178	1.973019674	0.239085903	0.999793753
Car1	2.135258879	4.472917367	1.914198788	2.865330503	0.519618098	1.883952438	1.704371934	0.235759072	0.999793753
Hdc	24.399903	16.1820335	14.21847389	15.07196007	0.519555454	6.808032739	6.970414791	0.040658903	0.999793753
Dll1	0.84694446	0.179171139	0.387419832	0.348112479	0.519450812	0.987684857	0.550451495	0.489188785	0.999793753
Gm10110	3.99290457	5.790664806	3.970809396	3.091227928	0.519420453	3.215659796	4.953288905	0.063667622	0.999793753
Acpp	5.924171552	3.292140408	2.984649209	3.667578369	0.519012806	4.872059815	2.967656076	0.146001929	0.999793753
Rxra	1.108819231	0.75585916	0.759644269	0.584547207	0.518320271	2.175835937	3.597696801	0.102231894	0.999793753
Sec14l2	0.34558463	0.43133982	0.197298003	0.364370539	0.517808711	0.379158774	1.648974211	0.242347783	0.999793753
Bag3	5.271548214	4.062638061	4.195995471	2.542273835	0.517163546	3.385586131	3.811268856	0.094694202	0.999793753
Smpd3	0.208361375	0.311189205	0.156204537	0.219687856	0.516970602	0.378229016	1.815197399	0.242338888	0.999793753
Elane	99.79845531	104.2238365	62.86631811	84.74793367	0.5166141	6.343863597	12.24640471	0.011000621	0.999793753
Gm14323	1.83526383	2.225757924	0.802122081	2.138715591	0.516282609	0.292140391	1.125902073	0.325940763	0.999793753
Gm19590	2.584727218	2.043692788	1.420410535	1.923693497	0.516254203	1.32875057	3.100105232	0.163422803	0.999793753
Gm42585	0.286246373	0.260363847	0.172022263	0.22238386	0.516083098	0.100249451	1.998607294	0.272868494	0.999793753
Gm13231	0.701263969	0.652888991	0.529400574	0.448111838	0.515966111	0.840437779	3.100406104	0.200303929	0.999793753
Igsf10	0.089503014	0.194781229	0.099099615	0.10695083	0.515901779	0.458896588	1.339760134	0.28725582	0.999793753
RP23-403G9.6	0.756595975	0.449686517	0.261787166	0.60779	0.515856007	-0.004778905	0.994384192	0.35382975	0.999793753
4931440P22Rik	1.938257	1.166365876	0.821781936	1.424777497	0.515067624	2.602567821	2.174380284	0.189481782	0.999793753
Plk3	19.28658528	13.21021624	12.0466868	11.47943552	0.514567003	5.156875195	7.896809104	0.028402491	0.999793753
Fhod3	0.481553139	0.795663185	0.441738182	0.484114906	0.514524368	1.638854009	2.753023554	0.143641435	0.999793753
Smt3h2-ps4	2.94406906	6.460880641	2.837715748	3.990996057	0.514433969	0.376782302	1.200567146	0.311584949	0.999793753
C1qb	3.896561992	1.977457034	3.235766373	0.997749014	0.513900494	1.526717743	0.722804576	0.431362979	0.999793753
Ache	0.406116136	0.352182981	0.231176164	0.317691228	0.513129827	0.712409769	2.532056715	0.214158653	0.999793753
Nrg2	2.516116332	1.151257212	1.346698148	1.305720229	0.513089026	2.322874861	1.88748421	0.216657688	0.999793753
Gm28777	1.245235085	3.15194364	1.880114186	1.312925806	0.512302898	0.195599548	0.968151752	0.359837656	0.999793753
Klf11	9.110339939	5.129890329	5.129820186	5.195468851	0.512021279	4.709476045	3.488497611	0.116728625	0.999793753
Phlda1	67.10074136	43.24834388	41.73981393	38.31356215	0.511924698	6.71960355	5.71254321	0.058682686	0.999793753
Gm34882	1.678870711	2.089504519	1.290889489	1.442331224	0.511825455	0.776344922	2.805851671	0.209422936	0.999793753
Rlim	15.07810118	8.757728418	8.932558601	8.378540563	0.510263117	6.525407196	3.660940307	0.11568973	0.999793753
Nr6a1	0.207026713	0.204140907	0.16843341	0.12978849	0.509519406	1.035665734	3.122976758	0.189900742	0.999793753
Igkv6-17	29.07700492	6.323779725	18.34295754	7.28330315	0.508012234	2.558207823	0.333453942	0.594656243	0.999793753
Il1rl1	0.2899046	0.328948231	0.237093744	0.213038374	0.506689179	0.980286032	3.225011814	0.196706006	0.999793753
RP23-115O21.3	0.565695531	0.543130923	0.409262756	0.397631082	0.505129276	0.864897549	3.180721188	0.207704369	0.999793753
Zfp827	0.297943099	0.604624004	0.295213032	0.364115919	0.50463194	1.859988118	1.900137247	0.212985002	0.999793753
Gm43796	19.89692342	15.05719151	11.24844658	14.2501569	0.504227569	4.936158321	8.145603996	0.026157981	0.999793753
Bcl2l11	5.302813002	2.976559657	2.881405538	3.157405276	0.503687241	4.85516187	3.174131404	0.133933184	0.999793753
Chka	3.621532343	2.03595116	1.99724996	2.129593372	0.503513285	4.88836057	3.230537325	0.131071958	0.999793753
Igkv12-41	4.712449777	6.535357651	4.89161553	3.312411713	0.502742169	0.862758915	2.11320993	0.209872924	0.999793753
Usp46os2	2.505220533	2.345159364	2.015362835	1.518807186	0.502698858	1.109358793	3.044270666	0.190167466	0.999793753
C2	0.437960687	0.525613998	0.405903397	0.296850946	0.502187485	0.801677113	2.467212157	0.215741137	0.999793753
Sphk1	0.25372311	0.292323045	0.171190225	0.227388129	0.502097222	0.327508146	2.074540273	0.2612276	0.999793753
Rps16-ps2	4.806643364	6.988299468	4.419174289	4.199143244	0.501920674	1.252938318	2.81225248	0.180299775	0.999793753
Arl5b	1.695876704	0.908909848	0.964577186	0.936896658	0.501519951	3.573289435	2.843072328	0.143661476	0.999793753
Sod2	20.39907265	11.87592312	12.16555319	11.42193014	0.50096352	5.746321917	3.634179206	0.114173267	0.999793753
Rps2-ps10	3.828379367	4.880810349	3.061882851	3.308597768	0.500526708	1.916153946	4.444928335	0.124248765	0.999793753
Gm15856	3.544175589	3.252680873	1.785360153	3.187301499	0.500278859	1.828533688	2.582903731	0.154660827	0.999793753
Orm1	18.44262543	14.33065009	11.19426051	12.77118738	0.500165596	3.478619401	7.5838215	0.038137662	0.999793753
Gm12537	1.571513339	2.147178896	1.129335056	1.593211999	0.499826473	0.801679186	2.168450578	0.217904858	0.999793753
Tgoln1	21.34770979	13.80331771	13.10498752	12.62342579	0.499064944	6.259969478	5.747832334	0.056234548	0.999793753
Sqstm1	60.11254648	36.52438245	35.46064964	35.31484473	0.498402828	7.139338329	4.322726257	0.091440652	0.999793753
Tlcd2	6.913522268	3.333894504	3.734311251	3.760111988	0.498221278	3.126414604	2.058917012	0.204104606	0.999793753
Upp1	4.354657114	2.93556586	2.340255595	2.995791023	0.498185658	2.662106681	3.860265366	0.092698868	0.999793753
Gm44085	9.931145402	10.78550236	5.914841757	9.269410198	0.49797992	1.795907573	3.14511372	0.136181819	0.999793753
1700060J05Rik	1.542660446	1.481126411	1.186156945	1.024104649	0.497738215	0.599539848	2.591616898	0.238715413	0.999793753
Lipg	0.751648851	1.028759183	0.664022372	0.640751414	0.497613971	1.611368002	3.489218761	0.153298015	0.999793753
Gm10075	50.67348645	93.35676155	49.37024615	56.47442495	0.494624548	5.098668649	2.614515042	0.169684975	0.999793753
Ighv1-15	23.4662794	4.472917367	5.552295901	14.91791119	0.49448246	2.129348452	0.276834154	0.626676815	0.999793753
Dmc1	0.718365131	0.66318346	0.372838565	0.640889878	0.494372823	0.525585306	1.786920055	0.24901001	0.999793753
Aldh1a1	1.032503519	1.614433399	0.76554211	1.181941356	0.493910914	1.316363557	1.975075388	0.20520746	0.999793753
Tmem230	3.410995401	2.189224019	2.193682358	1.91548265	0.49376843	3.013584076	4.088176509	0.085369279	0.999793753
Rnf185	3.23034222	1.94093214	1.817195706	1.977644296	0.493751987	2.734258563	3.385495833	0.110926839	0.999793753
Gm9104	4.012502287	3.852450568	3.253950213	2.511931266	0.493605224	0.827916304	2.666643357	0.221347324	0.999793753
Gm45507	2.800633821	2.688921423	2.543723854	1.476437848	0.493189625	0.445725756	1.720220366	0.257727816	0.999793753
Ccdc80	1.111797509	1.053404452	0.850365656	0.740358689	0.492437467	2.008348701	5.157238594	0.123239573	0.999793753
Cacfd1	25.02301868	9.602523432	11.92222952	13.53860158	0.492367012	6.145921709	0.996188169	0.374861293	0.999793753
Gm23751	25.38331812	18.38500594	18.02784122	14.08586844	0.492137098	1.438775634	2.783056182	0.17576241	0.999793753
Shtn1	0.400691025	0.797913218	0.554566884	0.328589727	0.489878115	1.175078203	1.302343669	0.293508023	0.999793753
Gm13340	9.99595154	14.15121041	8.463556095	9.340738993	0.489495013	4.03337891	6.552157359	0.039508253	0.999793753
Ankrd22	4.33036643	2.919190999	2.295321959	3.043842835	0.489376976	2.665694901	3.577767596	0.10300847	0.999793753
Pde4b	12.75508362	6.035049871	7.161759534	6.693988842	0.488190658	6.43544808	1.570769232	0.278524394	0.999793753
G0s2	106.1777034	64.89068179	59.6183453	66.56853125	0.488029291	6.022943742	4.098391717	0.096079694	0.999793753
Coa4	1.429368023	1.837182276	1.411919592	0.996609598	0.487829842	1.950240113	3.239625439	0.131207504	0.999793753
Cebpb	24.92615309	28.30071919	21.86109333	17.407536	0.487620602	5.129389706	11.59968848	0.012428556	0.999793753
Serpine2	0.372722219	0.322771158	0.204825702	0.308222213	0.487249538	1.3971792	2.672000159	0.18349274	0.999793753
Pcbp4	0.879791424	1.130805492	0.751214204	0.733116427	0.486978217	1.950653103	4.278357612	0.1318669	0.999793753
C5ar1	6.574814818	4.819263886	4.085087597	4.323320243	0.486779681	3.687193291	6.873136056	0.036639391	0.999793753
Gm6335	8.267909666	9.691320961	7.055348933	6.203759366	0.486669929	3.243501172	8.238409819	0.050673902	0.999793753
Sirt5	2.215205062	2.679823938	1.56360996	2.055348372	0.48538529	1.605312145	3.308617543	0.164211023	0.999793753
2310015A10Rik	1.325573586	1.560856979	0.934622115	1.19985345	0.485224345	2.637070381	5.394494523	0.082458815	0.999793753
Gm6560	1.941388451	2.156334142	1.343466257	1.685700409	0.484988224	1.569086225	3.626273764	0.168226858	0.999793753
Srgn	98.15402142	65.53557207	59.05884073	61.96584771	0.484865405	7.29330321	6.328545429	0.047837611	0.999793753
Car12	0.095664667	0.275546311	0.115852107	0.159702883	0.484273887	0.442195309	0.817043163	0.397847404	0.999793753
Igsf5	0.416019675	0.483514929	0.318195392	0.34629033	0.484171605	0.273664206	2.033203057	0.284058134	0.999793753
Gm10382	99.46594115	67.90998629	64.54887163	59.24670871	0.483993381	6.493864508	6.781250739	0.040734616	0.999793753
Als2cl	0.772102325	1.423304659	0.822829593	0.803219332	0.483636595	2.527055129	2.526252203	0.158588544	0.999793753
Gm12481	21.00357494	18.20793635	13.97029291	15.05022082	0.482394073	2.37962318	5.886452121	0.103389794	0.999793753
Dsel	0.367817061	0.433864447	0.272715244	0.321329545	0.481294786	1.09842931	2.929554789	0.210345257	0.999793753
Gm28513	8.299104954	2.750880664	4.409872233	3.750103963	0.48028409	1.619320146	0.849218515	0.393936366	0.999793753
Snord49a	42.89929202	50.87943504	29.68687244	39.90996057	0.479884517	1.619904879	3.226016783	0.167538896	0.999793753
Rab7b	0.550102869	0.578461199	0.299104455	0.538577323	0.47974021	1.264716599	2.016594096	0.201070435	0.999793753
Gm15459	265.0325204	278.1573883	228.0159091	174.9540817	0.479631324	8.847136129	12.30689379	0.010878284	0.999793753
Vegfa	40.9882727	34.8209049	28.77032668	27.47966107	0.479617246	7.14950467	19.37282347	0.003633666	0.999793753
Extl2	0.966348666	0.573550762	0.60185335	0.537227204	0.479595966	1.285356826	2.053381736	0.198171002	0.999793753
Pdgfa	1.067971738	0.335576359	0.52405395	0.511830209	0.479387162	1.019724571	0.788579577	0.407842733	0.999793753
Irak1bp1	0.673553732	0.673632134	0.553503264	0.443854983	0.479193739	0.477894689	2.177457574	0.268174125	0.999793753
Gm26825	254.959453	267.6354431	219.7528454	168.1182466	0.478958741	8.853485672	12.10807178	0.011287238	0.999793753
Fbxw10	0.391218973	0.332273862	0.140570649	0.396620726	0.478351379	0.479588706	0.956200922	0.362628235	0.999793753
Gm17435	0.545507284	0.607071487	0.501901004	0.352939672	0.478254272	1.369570348	2.769544049	0.193363112	0.999793753
Gstm5	2.085135431	2.183959653	1.918455717	1.249138046	0.477071429	1.326545946	2.505981451	0.197431246	0.999793753
Ptpn14	0.04966829	0.190748433	0.112487261	0.066650497	0.477027897	0.622659362	0.534120898	0.493178682	0.999793753
Saraf	19.51933726	11.67326062	11.9121907	11.27125961	0.476531546	5.323651145	3.734391961	0.107143104	0.999793753
A730085K08Rik	1.323796861	0.548837849	0.562142934	0.8247662	0.476349928	0.819955294	1.001424953	0.352244064	0.999793753
Gm27995	23.01420843	16.28141921	15.08791635	14.04830612	0.476268763	0.878542443	2.262583158	0.233457379	0.999793753
Sh3d19	0.258935738	0.372910865	0.254634052	0.215535341	0.475352718	1.368344729	2.54829943	0.196083438	0.999793753
Cxcr4	61.20016127	38.0148497	36.19681258	37.64957343	0.475009563	6.295640634	4.372759322	0.086734761	0.999793753
Slc25a33	2.567618713	2.126235759	1.96561355	1.522796588	0.4749678	1.998165961	3.784753556	0.137812176	0.999793753
Muc3a	0.417238041	0.708745253	0.533047742	0.304559318	0.474082617	0.076853932	1.051018006	0.341383083	0.999793753
Lrrc75b	0.184284262	0.278038332	0.109308964	0.235938041	0.472926118	0.078167643	0.97415325	0.358449051	0.999793753
Gadd45a	81.88460302	58.87312665	50.21464978	54.73366022	0.472751256	6.7650659	8.517717717	0.024491321	0.999793753
Gm7308	3.658210453	7.544921016	3.797294382	4.57134224	0.472662075	1.214158729	1.432029177	0.272657721	0.999793753
Gm42829	0.890298198	0.56235905	0.340475224	0.741074703	0.472423742	0.818473994	1.124067467	0.326306136	0.999793753
Klf5	5.489795582	3.412516271	2.84925788	3.78460521	0.472276476	2.770539893	2.908760394	0.134476898	0.999793753
Krt18	0.821936015	1.121424283	0.628663181	0.821004903	0.472269062	0.395571365	1.729046109	0.283218006	0.999793753
Gm20536	28.04427783	21.76966679	18.89086406	18.24455341	0.471789948	3.165544278	6.639726585	0.061039121	0.999793753
Clu	0.334703438	0.236786201	0.091428619	0.334324277	0.471554369	-0.027376191	0.636138001	0.452855717	0.999793753
Gm43042	0.698811997	1.629419898	0.863548326	0.877141991	0.471530771	0.988272766	1.179605244	0.315516538	0.999793753
Fgd1	0.503571682	0.530654362	0.331479268	0.440296462	0.47108647	1.236614678	2.842834491	0.209589517	0.999793753
Dusp3	1.409962408	1.092912744	0.859343092	1.009256585	0.469690374	2.393259868	4.455206072	0.111598084	0.999793753
Pilrb1	18.90875044	10.07263507	9.412279614	12.23606354	0.469526342	4.641273605	1.991098359	0.219602694	0.999793753
Ighv1-85	21.74081768	5.135571791	13.79118659	6.185475371	0.469287606	2.085109249	0.342771344	0.587933064	0.999793753
Gm8399	9.471535851	11.22426449	6.404611496	9.073363691	0.469253986	3.360417846	5.059630027	0.06152996	0.999793753
Zfp655	5.831339361	3.458960214	3.324121143	3.61599357	0.46918496	4.51703544	3.475004425	0.113898259	0.999793753
Vps37b	24.29931425	12.78045123	14.83185275	12.89024471	0.46781193	5.50550284	2.02545382	0.220460157	0.999793753
Olfr543	1.661482211	1.4922919	1.223946016	1.130193574	0.46778669	0.751935008	2.499073482	0.253186791	0.999793753
Mad2l1bp	4.295298325	4.582184851	3.220102976	3.421752333	0.467459836	2.339566343	5.841944579	0.11782182	0.999793753
Ccdc30	0.219998328	0.228824893	0.218847482	0.115978696	0.467079972	0.508773146	1.431997935	0.277263751	0.999793753
Cgnl1	1.783556371	1.808783004	1.466667034	1.221110471	0.467058026	3.64085145	9.083986745	0.04670652	0.999793753
Prelid2	2.25859126	2.650388882	1.56297476	2.11677139	0.464843687	0.751040293	2.126134856	0.256187863	0.999793753
Gm3756	1.251500944	1.802371131	1.299082588	0.989649207	0.464508962	0.956609962	1.980051861	0.238080926	0.999793753
Arl4a	4.191722569	3.858406709	3.265358686	2.769495251	0.464322912	4.771594774	13.10524914	0.011270058	0.999793753
Zbtb21	13.13053401	5.892194142	7.510485258	6.746841921	0.464236293	5.651311222	1.229861401	0.329771555	0.999793753
Gm10356	1.636856929	1.386675495	1.549170001	0.710638408	0.463405455	0.840557073	1.275030406	0.298201282	0.999793753
Gm26885	31.14294855	17.46504642	17.05733039	19.40645476	0.463373471	5.174507912	2.61213357	0.167414085	0.999793753
Asns	1.992955603	1.74337474	1.448108973	1.354166121	0.462755186	2.203761967	4.988339105	0.132376538	0.999793753
Gm7816	4.362210008	4.188209058	3.790933755	2.620553525	0.462571847	2.202733972	3.566872959	0.132560223	0.999793753
Gm28439	3.802515812	4.381008106	3.731790573	2.40553187	0.462504845	1.709644552	2.573816499	0.174232409	0.999793753
Rpl10-ps1	3.004711015	3.155313801	1.656941718	2.970043578	0.462332282	0.901119592	1.703125926	0.245233796	0.999793753
Mafk	54.97464351	33.43393937	33.60068527	32.8200855	0.461616978	7.243327731	3.720013794	0.110924314	0.999793753
Siglecf	1.107078504	0.979552871	0.856243759	0.70951041	0.460957883	1.421448318	3.08386965	0.206329713	0.999793753
Gm37905	12.61003857	19.26896074	10.13972873	13.85730009	0.460624416	2.293301816	2.628702495	0.151582941	0.999793753
Selenon	11.96547391	9.415497236	7.625950165	8.451780543	0.460270132	5.091729181	10.28651565	0.016167242	0.999793753
Mir92-1	15.1409266	19.62492495	14.14492157	11.97298817	0.460150005	0.428602997	1.817884243	0.292257625	0.999793753
Gm4149	15.72648729	20.07870365	14.2404367	12.70062834	0.459484574	2.540970745	4.814645303	0.107219543	0.999793753
Odc1	79.8955844	80.58978325	63.85361796	56.96140113	0.458686302	7.489520799	22.70384493	0.002406698	0.999793753
Gm12178	3.854054043	6.343410083	3.238567902	4.4505653	0.458518216	0.682513411	1.471550532	0.269054142	0.999793753
Pir	0.719827953	0.314143305	0.373597785	0.402477542	0.458152488	1.400635401	1.218709294	0.308241859	0.999793753
Zswim7	2.813068329	2.939171111	2.147073706	2.180872163	0.458049915	0.981051972	2.785641029	0.242658342	0.999793753
Ccno	3.777160793	2.913595427	2.211714816	2.82518271	0.457989981	2.494962567	3.976207238	0.112173103	0.999793753
Tlr6	1.462498947	0.686479403	0.860258176	0.753866709	0.457642202	1.862697116	1.477315964	0.265890341	0.999793753
Hspa5	342.5164733	257.6850974	241.3418478	210.9707143	0.457225472	10.12388408	8.991043208	0.021443022	0.999793753
D630044L22Rik	0.776457774	1.235937693	0.678718684	0.840209696	0.456581825	1.459201837	2.056560709	0.206275674	0.999793753
Gm12843	1.291481954	0.978921309	1.128912559	0.573341746	0.455660632	0.015593623	1.018782388	0.348382137	0.999793753
Pygm	1.806748233	1.590123514	1.113542614	1.448565381	0.455633477	2.301479526	4.164648674	0.130849907	0.999793753
Stfa2l1	17.26211921	15.59038589	14.88139897	9.871449186	0.455614471	2.609597275	3.586785092	0.104880134	0.999793753
Gm4604	3.882288871	7.305765032	3.546305124	4.911995148	0.455519673	1.033278418	1.357521455	0.284357156	0.999793753
Rab27b	0.221180312	0.141571877	0.123625122	0.149489505	0.45459631	0.867283352	1.752448128	0.25626025	0.999793753
Zfp367	19.56605256	14.30775878	13.45159392	12.11787582	0.454585139	6.346697716	8.118042636	0.026333651	0.999793753
Nxn	3.889240793	4.452203022	3.124877189	3.174067874	0.454465346	3.58627601	9.340080778	0.055341279	0.999793753
Ptafr	6.694146266	2.318242847	3.284190388	3.511462025	0.454453449	3.860939301	0.705900396	0.447362824	0.999793753
Gm2427	2.68102673	1.716056833	1.355800277	1.956992391	0.454238744	0.867454941	1.566307757	0.256632803	0.999793753
Prnp	1.731868685	1.886146973	1.153756585	1.580727418	0.453489517	1.946639486	3.404818749	0.160725224	0.999793753
Vwf	0.25260012	0.16650925	0.082183309	0.234530645	0.453278137	1.624372353	0.82676164	0.398883285	0.999793753
Snhg15	19.25203912	15.23227489	13.41518194	12.63962254	0.452937784	4.374686383	8.843233358	0.027265189	0.999793753
Gadd45b	64.34295821	32.88618866	37.14376457	36.36661178	0.451984161	5.762878458	1.796411412	0.24546348	0.999793753
Gm9025	0.807516085	0.738386359	0.638641962	0.527064876	0.451716803	0.256139486	1.725041458	0.319140694	0.999793753
Gm6039	1.211274128	1.53510524	1.156740253	0.919525492	0.451143742	0.710397257	1.96494599	0.274101753	0.999793753
Pcnx4	0.27404392	0.407824819	0.241793531	0.274493846	0.451119407	0.538606363	1.646657359	0.290908712	0.999793753
Rgs16	5.981280964	1.76507171	3.198414645	2.648151296	0.451038112	3.01590678	0.542970521	0.499837499	0.999793753
Slc26a8	0.304340233	0.417429474	0.180520655	0.366724692	0.450710764	0.539434172	1.133460354	0.32444208	0.999793753
Lrrn4	0.17932726	0.360000617	0.321523565	0.085943388	0.450537552	0.011969069	0.492460768	0.506821901	0.999793753
Zfp747	4.739581838	4.17989693	3.161125061	3.595288233	0.449625446	3.487831109	8.113857709	0.061811344	0.999793753
Gm5564	0.814196673	1.262778119	0.520093635	1.056561521	0.449390112	0.014068027	0.888369387	0.379139982	0.999793753
Hlx	14.94152897	11.92058004	10.18335004	10.17546317	0.448666272	4.759365034	10.41898139	0.015728316	0.999793753
Abcc3	0.520818114	0.142869596	0.297892346	0.201721106	0.448310018	0.833330768	0.524471899	0.49700511	0.999793753
Wdr31	0.204520748	0.306816831	0.159222418	0.229115856	0.447481041	0.254680764	1.273916598	0.323690984	0.999793753
Ighv14-3	22.61652193	11.51299783	17.1740067	8.642156876	0.447431721	2.613201607	0.988686104	0.362719033	0.999793753
Cst7	8.292191037	8.72808622	6.184617501	6.735311805	0.446795679	2.911422167	7.319618975	0.090301049	0.999793753
Gm26643	2.567064478	3.331867018	1.825787888	2.656487172	0.446657525	1.782259294	2.474156317	0.182199251	0.999793753
Gm7854	1.352434476	0.81155514	0.745797214	0.891220334	0.446517878	0.57263134	1.410115006	0.292869473	0.999793753
Gm12346	41.03828974	42.93405605	36.8276746	26.92993171	0.446012494	6.385876778	8.343555443	0.024940479	0.999793753
Gm37637	1.109048763	1.018514623	1.101161623	0.508407141	0.445288724	0.379614903	1.070124598	0.337337253	0.999793753
Megf10	0.188329743	0.158215398	0.146617482	0.11583093	0.445080188	0.38038939	1.692175686	0.31322168	0.999793753
Mir6979	63.80819066	33.22738615	37.04622317	36.48910681	0.444629751	1.330959981	1.487684252	0.264375679	0.999793753
Gm8750	4.807268822	2.686078549	2.985843345	2.70047879	0.444353058	2.37828387	2.147125127	0.188803566	0.999793753
Cp	0.120291702	0.115493476	0.085434051	0.093454225	0.444197213	0.160668822	1.653196514	0.337615656	0.999793753
Hist2h3c1	0.56570495	0.670937605	0.621754794	0.315771117	0.443943578	0.159332148	1.065754173	0.338256112	0.999793753
Mt1	2.333112285	3.080066694	1.967725848	2.152447312	0.443378608	1.633504971	2.916462288	0.200454632	0.999793753
Gm5853	2.87485948	5.152347853	2.98416067	3.132174121	0.443053337	1.24302339	1.614772902	0.246790011	0.999793753
Armcx4	2.348017631	2.159821655	1.761137476	1.669070887	0.442878282	4.002930491	11.15315526	0.044073016	0.999793753
Coa7	2.23319821	2.521605714	1.812038772	1.807399928	0.442773894	3.03701455	7.378646068	0.085413928	0.999793753
Pnrc1	82.33195026	50.73718773	52.1835452	49.10353908	0.442680967	6.944589069	3.547764037	0.117212142	0.999793753
Sdc4	103.3886908	66.77765326	65.13710777	64.40749978	0.442640222	7.580760425	4.51260224	0.083031153	0.999793753
Gm15708	2.706236495	0.985558064	1.065530815	1.738245843	0.442388865	1.717488144	0.715585763	0.432097711	0.999793753
Tmx4	7.168583932	5.49651705	4.253721717	5.392070955	0.442276809	5.933208973	6.910159705	0.036013001	0.999793753
Erf	3.341330072	2.563216023	2.352911823	2.142103789	0.441434615	3.251731722	5.588366661	0.075804214	0.999793753
Scrg1	1.730391611	2.076711634	1.07770831	1.824455341	0.441241844	0.379562045	1.323756758	0.317405888	0.999793753
Bmf	5.038328515	2.346727634	2.561087393	3.063334495	0.440967841	4.108257022	1.32722999	0.303804797	0.999793753
Ier2	114.8800396	87.14547876	79.18182116	74.80626513	0.440763971	7.086669971	9.709442812	0.018278492	0.999793753
Gp1bb	4.089096604	3.4313768	2.339522737	3.394786652	0.440292624	2.671512565	3.527880144	0.112186165	0.999793753
Gm6189	0.872675885	0.72615085	0.785074097	0.429386704	0.440203488	0.671047871	1.336435626	0.289708727	0.999793753
Gm44346	19.7583723	29.69255784	20.06371854	17.66228042	0.439979249	1.681364056	2.365256824	0.198838439	0.999793753
Rnf149	46.62850545	33.17177301	29.9268484	30.96045426	0.439360925	6.646542134	7.273807398	0.033203806	0.999793753
Armcx1	1.126068294	1.369458431	0.993548876	0.910248868	0.439301474	1.881159233	3.56543988	0.180002139	0.999793753
Klf16	3.872996931	2.805191632	2.562613565	2.531312383	0.438500806	3.002215224	4.608479909	0.090652692	0.999793753
Chpt1	0.429271826	0.516932545	0.415382928	0.306852172	0.437831468	1.850734327	2.865625869	0.184285873	0.999793753
Gm12966	3.215110339	4.163678635	2.173156675	3.468717561	0.437821985	1.468735897	1.892106941	0.224355364	0.999793753
Gm20768	1.3729155	2.312984216	1.452002215	1.365610285	0.43779828	1.977445356	2.156804609	0.187936172	0.999793753
Gm5446	3.635369349	3.787412789	2.408671192	3.262116829	0.437463155	1.429407982	2.585530925	0.229328563	0.999793753
RP24-389J11.1	17.75689821	24.20293245	17.44458042	14.62668712	0.43696297	3.838178311	5.097508791	0.060791603	0.999793753
Gm14137	3.416211674	2.559494613	2.418723683	2.14449348	0.43672818	3.039922947	4.749870502	0.089620386	0.999793753
1500011K16Rik	2.952480686	3.779615175	2.593235622	2.554237477	0.436188972	1.326091277	2.583284991	0.238256832	0.999793753
Ptges2	0.933959885	1.080645516	0.770603346	0.770109164	0.435927424	2.21168199	4.475899159	0.155468488	0.999793753
Hspa8	1098.778557	1159.849001	976.4669568	751.2166232	0.43547272	12.06918451	9.614375339	0.018660395	0.999793753
Lilrb4a	293.3342826	174.0752036	165.0651052	192.7344554	0.435046928	9.115698958	2.655842923	0.168159905	0.999793753
9830144P21Rik	9.798709706	6.624748343	6.686538232	5.877515159	0.434818099	5.155495916	4.889513248	0.068053287	0.999793753
Osgin1	9.784413298	5.458163563	5.524900806	6.137238515	0.434516542	4.181963227	2.382995018	0.176857984	0.999793753
Klf1	1.30627602	1.67222793	0.739603742	1.54422854	0.434449242	1.098812187	1.21508293	0.308905742	0.999793753
Dhrs11	3.589240241	3.228425074	2.706036151	2.509621975	0.434363393	2.30992065	4.751378208	0.148807937	0.999793753
Gm27219	2.040556145	3.526491455	2.287588395	1.979361926	0.433744888	0.96732221	1.475355728	0.269337172	0.999793753
Morn2	5.266409251	6.681593954	4.099977268	5.056914259	0.433733168	1.820213331	2.949558748	0.19135488	0.999793753
Igkv8-30	41.63754814	14.53698144	12.81242896	30.19275278	0.433638242	3.211377469	0.399205845	0.561895899	0.999793753
Hist1h1a	4.056447624	4.709800841	2.643910575	4.078027124	0.433051075	1.387406888	2.033236262	0.237274579	0.999793753
Fam57a	1.007106229	1.652578994	1.016885266	1.023239503	0.432860913	2.98523592	2.914881842	0.134133215	0.999793753
Tmem26	0.635367466	0.494924942	0.447978514	0.417111227	0.43223347	1.405863018	2.572661009	0.236918114	0.999793753
Mmp2	1.473219793	0.689978354	0.820563037	0.833480043	0.432183838	1.742394837	1.309470579	0.292301579	0.999793753
Hist1h2ad	3.008564248	2.00943156	1.629364616	2.206684645	0.43149515	0.201201778	1.198294427	0.347163198	0.999793753
Gm23650	174.7695527	161.1528228	145.4906219	112.2040034	0.430558048	3.397709504	5.746675179	0.077098331	0.999793753
Ptges	0.493014145	0.369803649	0.367826333	0.292395539	0.430374909	0.699353697	1.70399734	0.297832808	0.999793753
Aldh7a1	1.91709088	2.379339946	1.650225683	1.651552895	0.429349206	3.320665239	6.395430741	0.081076516	0.999793753
Trp53inp2	4.354780486	2.289636795	2.260173887	2.842360517	0.429225171	3.963061738	1.760947361	0.237945817	0.999793753
Gm11973	2.671014743	1.908444743	1.483000325	2.030291328	0.429063838	1.070200832	1.760920888	0.266118544	0.999793753
1700034H15Rik	0.178741878	0.200214206	0.164922297	0.125638833	0.428959939	0.198836102	1.437260135	0.349999141	0.999793753
Igha	142.1930498	71.44261644	102.310927	61.84548013	0.428538467	7.981714003	0.949120165	0.38524592	0.999793753
Gm17477	1.642564683	2.027630112	1.485798297	1.33600178	0.428199452	2.112708321	3.658426209	0.170739249	0.999793753
Gm8319	9.259349806	11.43001349	7.649879582	8.268397448	0.427793725	2.586405193	4.673772293	0.129605611	0.999793753
Rem2	1.560504207	1.369098208	1.256767799	0.992873297	0.427773733	1.606935689	2.783697972	0.219591221	0.999793753
Car3	0.549618278	1.116277807	0.526628843	0.757801695	0.427728715	1.166506834	1.092433887	0.332706418	0.999793753
Igkv10-94	6.108731192	5.529918012	5.072786475	3.864480332	0.426845573	0.936204928	2.040897321	0.279868638	0.999793753
Mxd1	71.34562188	55.63190975	45.86965518	51.88294875	0.426789891	8.637986135	9.580618671	0.018798518	0.999793753
Sdpr	0.753329245	0.571010728	0.370407112	0.647965317	0.426641084	0.937909015	1.367568585	0.282736656	0.999793753
Gm9825	10.41724487	18.55491344	11.11160308	11.21076947	0.426488289	3.454684537	2.419334709	0.168376509	0.999793753
Fgfrl1	1.023182674	0.961468219	0.655328262	0.872223437	0.426137671	1.362948153	2.42854424	0.24659297	0.999793753
Slc9a3r2	1.395353448	0.979008055	0.919179662	0.90535666	0.426011265	1.320643301	2.144074368	0.249879741	0.999793753
Spata13	10.41333778	6.145715731	6.554618313	6.194769534	0.425905698	6.06556677	2.77707462	0.155742429	0.999793753
Id2	19.8858784	12.63687206	13.16727608	11.86614261	0.42562003	4.204868203	3.647299451	0.100720085	0.999793753
Col23a1	0.432899575	0.527142981	0.438398313	0.300577109	0.425234428	1.360751085	2.008871602	0.247608352	0.999793753
Gm7367	10.95562981	8.627639392	6.388853466	8.695828808	0.42494103	2.136476371	2.830913567	0.172185485	0.999793753
Mir761	31.87563494	19.12760716	19.02533311	20.16503271	0.424522792	0.879640255	1.469179503	0.287665736	0.999793753
Mir719	22.02316596	20.61608277	16.5738475	16.25423849	0.424463887	1.140342425	2.571755052	0.265396422	0.999793753
Ighv1-78	19.48991615	14.84627892	13.37581236	13.0768807	0.423980058	2.548725219	4.072561578	0.136395713	0.999793753
Dcxr	1.217626964	1.372372374	0.659436903	1.33963504	0.423772766	0.525135299	1.083074743	0.334637106	0.999793753
Clgn	1.926001098	2.845997857	1.733704673	1.951373973	0.423141393	3.113759458	3.594241585	0.102365965	0.999793753
Gm24950	9.51262404	7.306545646	5.266288428	7.689458373	0.4230448	0.630132421	1.466918987	0.312904803	0.999793753
Camkk1	0.81228147	0.686295261	0.573351614	0.582377107	0.421914048	1.380324822	2.665113444	0.250022506	0.999793753
Frat2	9.696919209	7.318942993	6.341905297	6.796328316	0.421757344	4.040198861	6.099670983	0.053417636	0.999793753
Cebpa	5.514146257	5.095664208	4.364391583	3.827480286	0.421627073	3.649024801	7.940598437	0.071976908	0.999793753
Neu3	0.326293539	0.313278259	0.301065875	0.191128216	0.421470033	0.099841804	1.172827171	0.369396045	0.999793753
Rnf180	0.630871942	0.60570756	0.582095538	0.369536672	0.421470033	0.099841804	1.172827171	0.369396045	0.999793753
Pnp2	6.003399467	8.942574589	4.857018746	6.702080843	0.421465306	3.207565152	2.8123755	0.140050793	0.999793753
Fabp4	0.229356874	0.246115079	0.252081472	0.113799843	0.421219146	0.099216756	0.856921915	0.387208157	0.999793753
Pilrb2	20.64179467	13.162765	11.6609471	14.45486973	0.421173396	4.882893739	3.181280795	0.128030775	0.999793753
Inpp5j	0.487649639	0.559553881	0.370382864	0.438915513	0.420891677	1.318165537	2.49967007	0.255625831	0.999793753
Gm5525	7.893592829	10.59249562	7.379125753	6.911237075	0.420885144	3.44661874	5.073383303	0.081881475	0.999793753
Chrm3	0.658447218	0.761199827	0.418457853	0.680072104	0.42019132	1.569512014	1.903115427	0.231946843	0.999793753
Omp	1.355903874	0.488182213	0.703727441	0.714805264	0.420180855	0.905653971	0.735035765	0.421302309	0.999793753
Gm13625	3.911406038	4.118811408	3.274287401	2.926730442	0.420174273	0.876791061	2.169756297	0.292646555	0.999793753
Stk17b	24.56421881	14.01830419	14.70720229	15.12345044	0.420111509	6.475932184	2.338259041	0.189739353	0.999793753
Cabp4	1.142711441	2.112992411	1.493679116	1.026335814	0.419238281	1.136508566	1.163437642	0.318600655	0.999793753
Socs3	15.62799203	11.10261329	11.04672764	9.630296955	0.418860728	5.107257975	5.551973914	0.052784654	0.999793753
Abhd8	1.752026809	1.981505683	1.371684803	1.518515784	0.418783572	2.785627026	5.550044715	0.121507379	0.999793753
4933416M07Rik	9.705722177	4.752474702	6.145585584	5.01432838	0.418623288	2.04531128	1.340662578	0.287107483	0.999793753
Mir6236	61.5484821	247.7196187	81.26621609	158.8611114	0.417774319	4.092409694	0.298119367	0.614161425	0.999793753
P2ry10	4.793103524	1.774467218	2.614159438	2.462586434	0.417568051	3.141013198	0.741948149	0.431038724	0.999793753
Kcnk5	1.404271432	1.659393839	1.139965935	1.233839447	0.417429828	2.235366498	3.971439767	0.171779711	0.999793753
Ighv5-6	24.19116884	7.5773501	17.80915527	6.693115201	0.416943616	2.350469673	0.314566799	0.603163721	0.999793753
Lrrc25	3.057503849	3.217036004	2.652036933	2.208019949	0.416641543	2.05655294	3.623197055	0.187330835	0.999793753
Atf4	314.2005742	238.2580903	218.5370327	209.8652776	0.416092239	8.727468113	8.925288665	0.021767556	0.999793753
Adcy6	0.734776561	1.179000655	0.679127585	0.806556624	0.416038071	2.392862283	2.29731324	0.175948761	0.999793753
Rora	0.129736346	0.071177937	0.091382453	0.06350908	0.415978546	0.364976292	0.944043033	0.365502489	0.999793753
Nfkbie	41.15931491	19.11054868	22.94542742	23.78119534	0.415889473	6.023688573	1.094491985	0.354676372	0.999793753
4930505N22Rik	2.435365971	2.15362688	1.729655313	1.824455341	0.415715146	1.036963361	2.282098988	0.283849536	0.999793753
Gm7867	2.218450783	2.129960651	1.611956875	1.754283981	0.415534052	0.237681189	1.517558813	0.361039415	0.999793753
Jun	807.3261708	516.5847867	535.3395216	491.7648024	0.415433019	10.87569281	3.683676586	0.108845969	0.999793753
Chst13	0.915966521	0.914607423	0.722601358	0.695345956	0.41516476	0.555413537	1.828005673	0.329210338	0.999793753
Adam8	26.84755936	21.27577189	17.75654953	19.59184956	0.414951616	6.635956273	9.74982836	0.01811936	0.999793753
Oser1	37.71255409	20.62014906	23.47815188	21.78469848	0.414612409	6.07935915	1.897030472	0.231728435	0.999793753
Gm44876	6.237157822	4.860125139	4.691516277	3.90760211	0.414558319	1.778457238	2.65056382	0.215884813	0.999793753
Hsd11b1	5.599044133	3.378625656	2.987296226	3.980668851	0.414334815	4.096382027	2.275951455	0.184343196	0.999793753
Gm10108	3.227532942	4.192483676	2.956096463	2.802454912	0.413720633	0.236431766	1.374137967	0.363134968	0.999793753
Ybx1-ps2	10.12559354	15.25091888	10.18211004	9.541691724	0.413324561	3.45186511	3.570984329	0.103274607	0.999793753
Gm10157	5.120546604	4.407714489	4.032241978	3.351040421	0.413279182	0.65743018	1.746349738	0.321319078	0.999793753
A430073D23Rik	4.826881862	2.798095676	2.930610318	2.976742924	0.413273149	1.249122543	1.490414828	0.269681796	0.999793753
RP23-269H21.1	2.815147156	5.259611376	4.027867115	2.246188736	0.413197922	1.580368259	1.019021934	0.348329303	0.999793753
Rab11fip1	5.377832817	3.348889799	3.085106352	3.69536672	0.413007829	5.395260479	2.945522425	0.142516981	0.999793753
Dnajb2	1.596407417	1.587469849	1.405577835	1.067020833	0.412704325	2.62016305	4.038337755	0.140656309	0.999793753
Heatr3	3.353427372	4.344608196	3.145412847	2.839934931	0.412368256	3.958458546	5.921569958	0.062849828	0.999793753
Dgat2	2.651994928	2.319881566	1.814823974	2.050515003	0.411851412	2.797116895	5.203483791	0.12690829	0.999793753
Fstl3	2.922910983	2.211761594	1.954126861	2.037121914	0.41123982	2.514542378	3.71774336	0.151630322	0.999793753
Slc20a1	18.72265117	12.7446081	12.76479183	11.71836548	0.410879423	6.291987545	4.825272054	0.070502317	0.999793753
Hexim1	60.44240569	41.12780329	41.4971662	37.54619467	0.410740202	7.306564073	4.72748831	0.074787027	0.999793753
Suox	0.928179408	0.841647287	0.695838344	0.679607673	0.410553313	0.981938962	2.201510762	0.29451306	0.999793753
Gm7931	21.90126652	24.88988704	20.41415496	16.02289192	0.409290331	2.530527185	3.818092981	0.151978355	0.999793753
Arhgef3	19.69798651	10.64017833	11.60878733	12.02308436	0.409017455	5.602985702	1.806102761	0.241007488	0.999793753
Hecw2	0.107589808	0.062877189	0.053412335	0.078913647	0.408686194	0.142897616	0.887306208	0.379429359	0.999793753
Jph3	1.277313978	0.9132499	0.945040007	0.759336921	0.408650114	2.161391895	2.532888437	0.18700919	0.999793753
Gm22394	53.39168853	69.62449006	41.35941981	54.61363026	0.40845491	2.102770605	2.609417923	0.192052194	0.999793753
Trem3	34.05946868	31.88191101	21.81979854	29.61527859	0.408077677	4.875517197	6.620780105	0.038767785	0.999793753
Abhd14a	2.295166514	3.277879283	2.50154937	1.845197609	0.407591225	2.426152525	2.405911209	0.167401765	0.999793753
Trf	5.782739435	6.024965802	5.150493532	4.058314063	0.407261001	4.138357558	6.842193498	0.057301879	0.999793753
Rilpl2	29.33289321	17.91104261	20.42154282	16.4317188	0.406891019	6.372252713	2.4287303	0.180307549	0.999793753
9130019O22Rik	1.015121432	0.974630009	0.810550775	0.740979155	0.40676469	1.83414392	3.351843594	0.218891299	0.999793753
Tmem42	2.707647623	2.102653463	1.818618012	1.931211767	0.406627304	1.759376264	2.712656478	0.226729793	0.999793753
Adgra3	0.231415617	0.229352105	0.185972098	0.17315797	0.406555331	0.840680942	2.033302305	0.311754454	0.999793753
Etf1	72.76135769	65.93965375	55.49321259	52.82017106	0.405909718	7.843543855	18.33200507	0.00662721	0.999793753
9230114K14Rik	0.877099296	0.800007668	0.591790105	0.71670313	0.405900462	1.130742643	2.165083431	0.287510381	0.999793753
Slc7a5	13.45860142	14.08221072	10.6133536	10.90097305	0.405541146	5.514150049	17.72037863	0.014246272	0.999793753
Spty2d1	28.6312513	15.41074226	18.22641633	16.18034937	0.405035241	7.061360057	1.637009768	0.264532859	0.999793753
Spata5l1	2.93618486	2.51836524	2.11315355	2.146418048	0.404554656	1.959457735	3.37296568	0.209288126	0.999793753
Mir3076	327.0440145	378.9306496	289.1850633	262.873607	0.403923606	4.25091191	8.459007051	0.054125909	0.999793753
Egfl7	1.319175956	2.386971541	1.492219223	1.408717961	0.403911106	2.598405171	1.862753302	0.217021936	0.999793753
Rnf125	5.49340965	5.448643719	3.581589337	4.978273943	0.403809184	2.731589148	3.667622871	0.139801495	0.999793753
Tmcc3	0.626550297	0.292649983	0.448229026	0.267814638	0.40356973	1.610267035	0.868424632	0.384707052	0.999793753
Stx11	22.79985942	16.50275022	14.32596398	16.41705223	0.403408512	5.398236505	5.698699374	0.05050041	0.999793753
Gm28039	12.39886902	11.21751324	9.652702386	8.799046426	0.403321906	1.486171855	2.64422363	0.260730426	0.999793753
Rarres2	1.231340416	1.116545261	1.017790542	0.817432927	0.402374648	1.540146036	2.470954127	0.255561615	0.999793753
Gad1-ps	1.090072812	1.082069393	0.997269232	0.701285457	0.401971467	1.724390586	2.326205312	0.235628014	0.999793753
Prkaa2	0.20519765	0.291870628	0.228776914	0.160260853	0.40187951	0.922443786	1.390543477	0.309788831	0.999793753
Lpar5	1.479113621	2.418032557	1.244877586	1.812412731	0.401693283	1.467558584	1.361241336	0.283755573	0.999793753
Ppp1r3d	1.83526383	1.067914155	1.058355524	1.211835962	0.401613722	2.123125764	1.771929601	0.227295125	0.999793753
Tnfrsf12a	4.025002294	3.200249289	3.655777585	1.989281524	0.401455352	1.691653287	1.407507205	0.276428408	0.999793753
Gm11425	2.432277365	3.736412901	2.146038972	2.692720232	0.401056566	0.583584927	1.236576037	0.342910804	0.999793753
Gm5879	1.552915548	1.394780684	1.143969395	1.161977347	0.400865943	0.77827779	1.887225067	0.324352457	0.999793753
Tmem70	4.492362836	5.36750084	3.730528767	3.999767477	0.400591375	3.026219151	5.33732608	0.120180173	0.999793753
Wdr34	2.490326206	3.056525136	2.265212819	2.084318416	0.399986756	2.579040745	4.083813025	0.156932371	0.999793753
Igkc	1256.013858	684.3311339	906.0076333	615.5136175	0.399530425	8.850707102	1.140912691	0.345785109	0.999793753
Gm13841	2.633204626	2.889337926	2.60316017	1.718689814	0.399405802	0.396178086	1.239954298	0.363296305	0.999793753
Dnajc6	0.440724213	0.678999302	0.436202241	0.443068779	0.398960417	1.625670691	1.891108302	0.249776054	0.999793753
Gm16214	9.773969907	7.917837154	7.02037414	6.854852018	0.39895727	3.472740978	5.811320747	0.097916969	0.999793753
Abhd14b	0.7255854	0.696643064	0.611952179	0.502049673	0.398852859	0.865179997	1.858792271	0.31870439	0.999793753
E430018J23Rik	1.762051446	1.029012484	0.961662335	1.225788831	0.398649739	2.097631862	1.640332229	0.243459261	0.999793753
Tmem119	1.517362838	1.205658936	1.140555231	0.99300809	0.398568198	1.556129599	2.341539001	0.258265858	0.999793753
Rbp1	0.593761827	0.504299507	0.474104963	0.385254521	0.398524874	0.510241026	1.480816826	0.353182624	0.999793753
Ddit4	12.79565547	10.42176474	10.8197224	7.389856201	0.398375092	4.138895117	3.570426733	0.103296526	0.999793753
Bsdc1	9.950520144	6.475799193	6.398294898	6.499014539	0.397619937	5.374602461	3.795032536	0.100215626	0.999793753
Hcn3	0.174955339	0.405943632	0.257276699	0.199838031	0.397283748	0.271240307	0.682947599	0.437433403	0.999793753
RP23-359B23.13	7.146160046	5.488889748	4.636159152	5.274236678	0.396949974	1.027031842	1.809223401	0.30687949	0.999793753
Ptp4a1	5.77998239	4.944036721	4.505255835	3.922436521	0.3962249	4.795952216	8.782568586	0.029268567	0.999793753
Fbxo17	1.309747755	0.954771709	0.75530218	1.022922498	0.396189166	1.406833268	1.724597416	0.278005758	0.999793753
Gm15247	8.716364691	4.32862971	4.367883144	5.862703886	0.396002842	1.305091455	1.009112323	0.350525442	0.999793753
Slc3a2	47.05743353	36.18386086	31.63802237	33.83695156	0.395597525	7.040174678	8.275594445	0.025349908	0.999793753
Rpl6l	30.55466268	38.17594676	28.1057751	25.95945183	0.395567841	4.778589791	7.868038233	0.030355509	0.999793753
0610038B21Rik	0.788846713	0.681642894	0.634599759	0.519830161	0.395332323	1.100073221	1.949856813	0.302648799	0.999793753
Gm20425	9.440577746	9.563298227	8.117810561	6.832669604	0.394883585	4.694144476	9.600292367	0.034977884	0.999793753
Dll4	2.814357073	0.543438559	1.142430495	1.491961143	0.394781948	2.56068925	0.236605087	0.652181395	0.999793753
Tnfsfm13	5.067298924	4.448901703	3.403500891	4.085637127	0.394593393	3.269883	5.303433654	0.111310083	0.999793753
Gm42659	0.794164907	0.497274166	0.394258551	0.618900187	0.394413571	0.182284987	0.859943107	0.391861808	0.999793753
Gm13066	1.712774502	1.841789504	1.422314889	1.372469232	0.394350212	0.614028762	1.689774098	0.348028438	0.999793753
Gm43667	0.774330493	1.062062571	1.09083109	0.349895545	0.39427686	0.035131361	0.51093357	0.499237149	0.999793753
Igkv14-111	37.52316591	16.90714146	31.43315905	11.2789019	0.394216323	3.183077594	0.362233535	0.579800154	0.999793753
Gm13268	3.916359766	5.371632865	3.920070644	3.391885795	0.394020906	0.945923836	1.620246038	0.317234107	0.999793753
Gm8226	6.451021357	7.359574564	5.43580946	5.441358033	0.393571045	2.339489456	3.973889458	0.187377495	0.999793753
Gm5417	3.942949635	2.57425713	2.128286811	2.993247043	0.392287721	0.312487013	0.997480416	0.380627757	0.999793753
Snora75	35.51856465	27.98095676	25.52467051	24.48611115	0.391820623	1.965653534	2.835714778	0.223319446	0.999793753
Sertad2	3.97592342	1.693540029	2.345610421	2.121159114	0.391236667	4.022639655	0.850724114	0.402706457	0.999793753
Fzd5	0.963413984	0.479310451	0.600025596	0.535595711	0.390964385	2.198050211	1.28232033	0.296937712	0.999793753
Trim36	3.384773032	1.474983475	1.815072084	2.014839833	0.390802142	3.416439296	0.9518093	0.373516942	0.999793753
Trpt1	1.697056571	1.680281568	1.431282199	1.230149398	0.390564162	0.889144302	1.862206175	0.326621868	0.999793753
Tfr2	0.419029334	0.415725484	0.246477723	0.412353836	0.390556871	0.803855956	1.281442276	0.334486022	0.999793753
Pycrl	8.594406228	11.5608219	7.898946104	8.023288453	0.389802698	3.627113945	4.62061319	0.097394172	0.999793753
Igf2bp2	0.373692761	0.391403791	0.326189002	0.277595575	0.389322636	1.362013498	2.269971161	0.289483442	0.999793753
Masp2	3.882523663	3.006741852	2.889531404	2.548830866	0.389166866	3.369894243	4.448462406	0.111263582	0.999793753
Gm14327	1.168700054	0.881636366	0.779871624	0.836156307	0.388659321	0.541712101	1.389537448	0.362184679	0.999793753
Cited2	73.21191946	58.38429945	52.35665415	51.65581889	0.38846832	6.861642355	9.656791188	0.018488722	0.999793753
Ctsd	77.54009197	54.31426839	51.39475262	52.82849737	0.38842956	7.120785143	5.268963001	0.060338424	0.999793753
Tmem205	0.538032154	0.853465114	0.58277004	0.517950821	0.38802494	0.801090962	1.264247822	0.33764448	0.999793753
Maged2	0.579646464	0.879669146	0.504638552	0.650585341	0.388020712	1.168034025	1.422919852	0.305948015	0.999793753
Mcl1	138.6338323	97.56534648	94.40983348	92.36505329	0.387915194	8.501212168	5.414150187	0.057944466	0.999793753
Myl6b	2.597273958	3.57048667	2.389655367	2.489510211	0.387893306	1.568169704	2.07952194	0.269622384	0.999793753
1700020G17Rik	1.025808035	1.418242092	0.724070059	1.211359237	0.387843309	0.802321121	1.10276125	0.337861343	0.999793753
RP24-282C4.9	2.67128423	1.219298516	1.50006399	1.569849498	0.387752217	2.305747268	1.087091141	0.335416788	0.999793753
Gm13237	71.81806442	105.3072671	67.42041359	72.70526361	0.387745029	5.660934178	4.407441487	0.079312558	0.999793753
Junos	12.1362783	7.951732379	7.98617546	7.894746634	0.387617779	5.218170228	3.716021664	0.102131371	0.999793753
E130012A19Rik	1.099254826	1.909784943	1.141048125	1.241796526	0.387584717	1.701571087	1.479701338	0.265540747	0.999793753
Btg2	113.7970626	60.47977842	70.81914799	67.02196223	0.387452263	7.745714205	1.461921145	0.289246666	0.999793753
Chil1	31.29700804	24.67761471	19.61769912	24.686104	0.3867687	6.140842093	5.932309937	0.047126357	0.999793753
Nap1l3	0.768520772	0.840347182	0.686942496	0.58521479	0.386496928	1.119388694	1.989752845	0.311846435	0.999793753
Gm9988	4.872941893	9.089790694	5.491770317	5.578219777	0.385990095	1.513526166	1.245106432	0.303473561	0.999793753
Rnu3b3	7.009688239	7.806897441	6.694098687	5.025698739	0.385090185	0.642229037	1.432940562	0.356560623	0.999793753
Frat1	2.201052834	1.779584568	1.41894138	1.734419098	0.384463653	2.261485744	2.885693224	0.205916346	0.999793753
4833418N02Rik	0.920954261	0.673690668	0.705595895	0.554866939	0.384413788	1.069681148	1.530486454	0.318681992	0.999793753
Sult2b1	0.260653926	0.426908822	0.254648377	0.29098908	0.384403594	0.428237822	1.03301767	0.378180886	0.999793753
Igkj2	1005.639218	596.3543084	722.2316545	546.4880183	0.38430175	4.956654885	1.811870995	0.235383454	0.999793753
Gm37305	9.695288356	5.381299042	6.49378654	5.446930819	0.384290868	4.862369573	1.664493353	0.253843662	0.999793753
Gm6210	2.432527857	2.215729406	2.363152019	1.315261317	0.384087838	2.062437264	1.565127435	0.253450958	0.999793753
1700017B05Rik	14.14888499	8.41950864	8.790476572	9.099623485	0.383901578	5.732964213	2.376554096	0.181623565	0.999793753
Irf1	49.10900136	27.0703749	30.5951523	29.80800275	0.383783416	7.089377233	1.673902284	0.25844353	0.999793753
Ldlr	5.86628293	3.770973361	3.632682692	4.008416743	0.383671401	5.384501121	3.195516857	0.126568054	0.999793753
Snord21	14.17448447	19.79503856	16.05097484	10.86909565	0.383535209	0.641152864	1.131422757	0.358510631	0.999793753
Rasl11b	2.354165357	1.937367263	1.745478522	1.654758199	0.3834467	2.100311513	3.059761427	0.220839667	0.999793753
Gm15466	3.637459843	5.238551871	3.020603873	4.026950977	0.383399247	0.539181195	1.146120723	0.368708322	0.999793753
Cldn10	0.444118264	0.269307259	0.169843391	0.394324582	0.383343999	-0.072681895	0.54344483	0.486389692	0.999793753
Gm44729	14.28500677	14.93370218	12.2240063	10.95384493	0.383116706	4.758241453	11.02439953	0.03707445	0.999793753
Cdkn1c	0.980187499	0.941089529	0.801630344	0.720297474	0.383080955	0.91300924	1.846129163	0.333793416	0.999793753
Ppl	0.723638359	0.99121046	0.701074123	0.661245165	0.381630873	2.311894587	2.72619191	0.2039438	0.999793753
Fam221b	1.715491343	1.449415779	1.296359607	1.215476705	0.381448832	2.678102077	4.178159385	0.167767101	0.999793753
Gm12174	13.33444458	14.23301012	10.28440382	11.624451	0.38085412	3.35072955	6.090575945	0.120002815	0.999793753
Iglv1	103.4694523	27.66116162	64.47415233	39.52208884	0.380652061	4.533399924	0.293311102	0.616935026	0.999793753
Gm44732	2.193646058	1.831430733	1.881039439	1.307286898	0.380095383	0.346188621	1.110105186	0.391906869	0.999793753
Xlr4a	3.393145765	3.106273559	2.006807549	3.161596877	0.380082297	2.204646473	2.050359052	0.215823783	0.999793753
Chd7	9.52870152	7.596432199	6.566625422	7.049814014	0.379996005	6.73193333	8.792808082	0.022441269	0.999793753
Zcchc3	1.359874956	1.494853933	0.920593659	1.350678783	0.379820276	2.025081578	2.193165631	0.232049698	0.999793753
Fahd2a	1.945655639	3.060417146	2.019628811	1.964126563	0.379782648	1.774607904	1.74374058	0.256859891	0.999793753
Cd74	220.0910862	71.8394941	124.439641	107.6946227	0.379506308	7.533460331	0.445424674	0.541138417	0.999793753
Mapk6	20.95005214	14.91374515	14.79595292	13.72783063	0.379311804	6.752229045	5.238064468	0.059698549	0.999793753
Hist2h2bb	4.132956341	6.104769109	4.12508649	4.022421223	0.379283953	0.911040748	1.402637574	0.338614173	0.999793753
Tmem185a	2.096714069	1.550302836	1.601052272	1.295922317	0.378880691	2.085265785	2.259350045	0.227725508	0.999793753
Ciart	5.142959587	3.060417146	4.281916404	2.231145076	0.378701854	3.080845851	0.943089839	0.373023152	0.999793753
Gm6767	2.543587958	3.621087339	2.412682737	2.496901226	0.378442519	1.984555867	2.226596608	0.237461308	0.999793753
Gm8741	2.681205752	3.33139158	2.619429921	2.161789531	0.377964603	0.217779599	1.12487289	0.407698008	0.999793753
Pyroxd2	0.310682687	0.35421949	0.141091448	0.388990959	0.377959754	0.079645117	0.555120896	0.481922973	0.999793753
Mpst	5.498494218	5.895714143	4.124430413	4.951056739	0.377783003	2.974991126	4.67015027	0.146631222	0.999793753
Prr7	7.303270476	3.24944291	4.067820583	4.319666321	0.377696312	2.716679301	0.97280856	0.363912198	0.999793753
Mir5107	285.6129335	107.705817	184.3126144	128.4375095	0.377147187	3.971702447	0.502998396	0.51686728	0.999793753
Enc1	2.017938762	1.925184383	1.458307674	1.683254347	0.376963974	3.094260601	5.310113526	0.138470472	0.999793753
Gm44350	19.74903469	14.32630055	12.2999318	14.80717378	0.376763735	1.162005065	1.57016333	0.32081397	0.999793753
AA467197	10.11912301	9.522145782	6.898049867	8.758295587	0.376509916	3.42772258	4.822878897	0.12039521	0.999793753
Gm5786	2.952652352	4.878624157	3.278742214	2.968359879	0.376291021	1.694908598	1.508018926	0.269797024	0.999793753
Gm43028	2.266417287	3.022241464	2.091187297	2.12410601	0.376181929	0.344671227	1.185624842	0.396790143	0.999793753
Ighv5-12	8.063722947	2.800325037	4.274197265	4.341480131	0.376097036	0.882054508	0.564909841	0.478235342	0.999793753
Ighv1-74	8.282216258	3.975926548	6.806040137	2.910811939	0.376082671	1.039173765	0.534743565	0.490621002	0.999793753
Dusp6	16.87379373	12.66526709	11.78181355	11.76173373	0.376066488	5.221327597	6.253532714	0.042957359	0.999793753
Gm9892	6.471525078	8.030509909	5.259984277	6.308348607	0.376043222	2.72331232	3.449260434	0.169647275	0.999793753
RP23-313P23.4	7.886913533	9.34854112	7.984628827	5.749087568	0.376015267	2.308061379	2.435908774	0.211072866	0.999793753
Gm2274	14.02213892	12.22156732	10.11641901	10.79993679	0.375904402	2.871588227	4.700275946	0.157028525	0.999793753
Lamb3	1.438067438	1.099287768	1.036362473	0.985073437	0.375841437	2.940142484	3.750597638	0.151526696	0.999793753
Slc15a3	22.98575198	13.49125067	13.8761569	15.21099353	0.375689042	6.496842356	2.07688323	0.209692562	0.999793753
P2rx1	0.715228533	1.041124766	0.455032398	0.948716777	0.375537006	1.13908948	0.843126294	0.390835683	0.999793753
Slc25a25	3.104448445	2.70696271	2.302912696	2.331042215	0.375528569	4.371352357	8.43563788	0.06709511	0.999793753
Dyx1c1	0.521307852	0.765491681	0.477465707	0.549646039	0.375314275	0.344409523	1.061764393	0.397877615	0.999793753
Mir5117	18.74590912	35.996335	23.94907356	19.76493286	0.375251832	1.136768547	0.985663888	0.35580929	0.999793753
Adtrp	0.694846372	0.602569179	0.279199044	0.756250918	0.375168752	0.766496518	0.645157502	0.449811323	0.999793753
Camk1	2.68608907	3.308835943	2.16744126	2.618360593	0.374853162	4.023367913	5.020678979	0.086818224	0.999793753
Zfp869	10.6272164	10.49588346	8.500791442	8.353481056	0.37468631	3.930938084	8.512795721	0.09240851	0.999793753
Zfp428	6.528656422	8.402108539	5.623363317	6.297718549	0.374666862	3.157713151	4.030507828	0.136680564	0.999793753
Zfas1	6.637401758	7.881436165	6.159997711	5.428517683	0.374353083	4.269291332	6.512475883	0.073199726	0.999793753
Chil3	196.1640637	169.562487	125.385947	166.6827765	0.374099999	8.071613927	6.161201394	0.044112408	0.999793753
Prdx6	16.03601884	13.10870183	11.48972258	11.77692758	0.374046636	5.981850249	9.355073099	0.019819491	0.999793753
4731419I09Rik	1.288589498	1.134090751	0.958599886	0.973689818	0.374043359	1.678209524	2.54928615	0.274685562	0.999793753
Fam185a	1.088715831	1.538067887	1.065530815	1.033108379	0.373657261	2.24366362	2.416367079	0.22019563	0.999793753
N4bp2os	0.46391196	0.690381348	0.433394763	0.489130118	0.37363719	0.568965279	1.152003734	0.378106607	0.999793753
Jmjd7	2.255689064	2.640390507	1.956553778	1.954773579	0.373145094	2.153730301	3.1547861	0.22857676	0.999793753
Adap2	2.442905804	1.563641701	1.584865162	1.609813536	0.373091627	1.740908048	1.678528952	0.269152603	0.999793753
Zswim1	1.110661282	1.170903935	0.92683173	0.895498576	0.372602244	1.577103577	2.481724725	0.287881136	0.999793753
Fer	1.970543859	1.707770927	1.321405477	1.618002433	0.372295437	2.555998562	3.382983062	0.189877268	0.999793753
Anxa1	211.6478604	173.9532657	128.0467338	180.3538464	0.372040656	8.824900857	4.041156414	0.093290389	0.999793753
Snhg6	2.748091389	4.921770331	2.742858556	3.398963484	0.371974882	2.03270182	1.334379558	0.288142611	0.999793753
Serpinb1a	78.23721206	77.92959274	53.19208799	71.71057867	0.371967878	7.097150755	6.637224846	0.038593066	0.999793753
Tmem41b	2.279390176	1.931002303	1.691566461	1.674695893	0.371359694	3.494325153	5.658750619	0.122235506	0.999793753
Tuba8	4.228486792	4.008429704	2.444646926	4.147955248	0.37128372	3.092345727	2.117526982	0.191490984	0.999793753
Gcsh	13.92313199	20.40148884	15.0496949	12.41530882	0.370994321	4.6188288	3.311842294	0.115031523	0.999793753
Pgm2	5.038336409	5.832708747	4.153782744	4.547084861	0.370800654	3.852642028	6.386934417	0.100413773	0.999793753
Zfp622	74.21916926	54.91172298	50.73264772	52.601983	0.370723913	7.351889743	6.337663908	0.04194667	0.999793753
Zfp296	13.79556199	8.249754809	8.950040378	8.683404284	0.370313209	4.348413029	2.293447453	0.180771312	0.999793753
Arhgef40	0.327181898	0.2692553	0.224392608	0.252565446	0.370148718	1.541275247	2.115948633	0.295292564	0.999793753
Mertk	0.684414579	0.26820999	0.478456757	0.279811532	0.369875133	0.985465608	0.537333907	0.488970582	0.999793753
Epcam	1.751597391	0.741101015	0.893687855	1.095567545	0.369843766	1.269527108	0.729485221	0.422972929	0.999793753
Gm16755	15.12469838	20.8784085	15.96925765	12.86700551	0.369458179	3.933823068	3.378128379	0.11124639	0.999793753
Rims3	0.235508642	0.211526574	0.21291904	0.14418049	0.369437169	0.790830691	1.279263808	0.362248291	0.999793753
St6galnac6	0.603750344	0.579667796	0.522253941	0.424380058	0.369350886	1.429622351	2.024800731	0.309532321	0.999793753
Gm4540	5.646965631	4.879546218	3.956621419	4.465450134	0.36918615	1.110801038	1.800439241	0.334681685	0.999793753
Hist1h2bb	5.359620034	5.660417552	5.563390983	3.249306525	0.369010444	1.245535285	1.256068426	0.324017836	0.999793753
Lrrc58	2.132822296	1.73686854	1.585540566	1.51401803	0.368680833	3.92081588	5.735302904	0.098341128	0.999793753
Fhdc1	0.241482083	0.213301801	0.20053052	0.162949759	0.368628861	0.494592179	1.281066767	0.39167074	0.999793753
Retnlg	350.9308184	363.6158121	259.1167651	313.8183216	0.368176085	7.616195046	10.62387259	0.015079676	0.999793753
Gm10156	6.292333131	6.041342937	4.21830273	5.666868861	0.368102964	1.430224573	1.848991107	0.311134727	0.999793753
Lyz1	2.635287857	2.990201879	2.387328536	2.121795372	0.367688511	1.737352723	2.448823367	0.27631231	0.999793753
Cd86	0.843689982	0.54002444	0.618188323	0.488381927	0.367359557	1.26701764	1.269905817	0.324697748	0.999793753
Mir8114	10.36676055	11.00095893	9.628174845	7.478623243	0.366897291	0.255805018	1.112159653	0.4175673	0.999793753
Marcksl1	204.8600386	163.3214015	145.5521733	149.87247	0.366889502	8.060344394	8.85534777	0.022119869	0.999793753
Mylk3	0.254528768	0.298681851	0.293562074	0.149091611	0.366873497	0.255104003	0.753424663	0.417598248	0.999793753
Gm9774	1.044201834	1.169642185	0.903251697	0.87159684	0.366692405	0.599474126	1.431435802	0.384052116	0.999793753
Rrad	5.030973708	1.843624786	2.989837576	2.510506081	0.366481779	2.324568714	0.587972088	0.475434803	0.999793753
Ighv1-9	57.28532912	21.3706052	43.52283561	19.46605484	0.365654575	3.653030865	0.319116114	0.602392045	0.999793753
Dsp	0.409001654	0.338315204	0.241667924	0.358256685	0.365614404	1.753088061	1.705117774	0.277459419	0.999793753
Rbm8a2	5.56751561	7.692214395	5.403308357	5.249740703	0.36554964	3.025271866	3.238328464	0.156012589	0.999793753
Cdk5r1	6.068011909	3.800152765	3.504321432	4.418671272	0.36547068	4.222608611	2.190462072	0.189137571	0.999793753
Egln3	2.821149358	2.337275754	2.172690182	1.967012332	0.365283094	2.660924621	3.590984751	0.188051468	0.999793753
Dnaja1	53.72756662	46.24744635	45.41033269	34.88433036	0.365122554	8.60674109	6.127954009	0.044526726	0.999793753
Olfml2b	15.51761524	11.96776372	10.07486067	12.00780462	0.364916254	5.268706241	5.394314511	0.055394407	0.999793753
Cttn	1.285822965	1.761638018	1.019778061	1.431884082	0.364577157	2.5605933	2.061894228	0.198616652	0.999793753
Fam195a	6.605600329	7.98108785	5.855196294	5.869111849	0.364537217	2.460397913	3.380622726	0.208908398	0.999793753
Gm5648	0.686922946	0.952644026	0.554586297	0.76450082	0.364275969	0.379138786	0.979329078	0.408376575	0.999793753
Fas	4.707895	3.002641364	3.141570588	3.049200764	0.363928955	2.676732443	2.122197804	0.191063338	0.999793753
RP23-145I16.3	130.362934	96.34480369	91.07319984	91.19601548	0.363845519	6.71329611	5.994635888	0.046276893	0.999793753
Ighv14-4	19.67026361	9.111498339	13.61208027	9.460138803	0.363796687	2.226915196	0.82048005	0.399703546	0.999793753
AI480526	0.730609791	0.504564012	0.61203188	0.378405552	0.363489046	1.463581314	1.139087116	0.323333227	0.999793753
Kbtbd7	2.300056856	1.617716636	1.485249732	1.663722799	0.363277887	3.024965293	2.85377911	0.15876115	0.999793753
Ttc27	7.323483645	9.01086651	6.62102712	6.521457388	0.363093942	4.388780487	6.437398013	0.07565493	0.999793753
Ms4a3	5.143414555	5.648126547	3.737275811	4.948496173	0.363042706	3.219681232	3.745341172	0.14560027	0.999793753
RP24-395P13.1	5.476773449	4.338915959	3.662115618	4.233444916	0.362964468	4.01047683	4.755468878	0.09813182	0.999793753
Pomgnt2	0.250349458	0.400605758	0.173245107	0.351944537	0.362511925	-0.030056081	0.557699641	0.480946528	0.999793753
Agpat2	6.710344933	5.787493081	4.574779017	5.486214299	0.361981358	3.603987964	4.788304804	0.125296193	0.999793753
Spire1	0.491246749	0.482881577	0.315667105	0.468622171	0.361899035	1.265483695	1.495621453	0.331943419	0.999793753
Sowahc	5.242908987	3.593702686	3.38036204	3.732765612	0.36160463	4.172278252	3.344616231	0.112715763	0.999793753
Gm44369	0.835361467	0.614897606	0.60698514	0.557821978	0.361087072	0.63012276	1.219625278	0.388457849	0.999793753
Cib2	3.930512696	2.394087662	2.369002915	2.718222018	0.361068959	2.076581879	1.545368394	0.256174848	0.999793753
Mapk4	0.336465035	0.161522016	0.162986751	0.23650347	0.361062614	0.416887712	0.627995207	0.455635279	0.999793753
H2-Aa	19.39072777	7.291762302	10.16461814	11.31279139	0.360878494	4.506363274	0.512068981	0.513894213	0.999793753
RP23-331E5.8	0.843114242	1.191740165	0.996720434	0.64201638	0.360772737	1.325482908	1.166922923	0.328688858	0.999793753
Nxt2	2.517131374	1.647768677	1.56374028	1.789413849	0.360453561	2.609538889	2.082676293	0.19900502	0.999793753
Nars2	0.704128063	0.78454213	0.685781567	0.513267184	0.360380344	2.26800102	2.470558883	0.23493146	0.999793753
Nupl2	0.900097547	0.833330146	0.634002147	0.762610712	0.360183875	1.621903668	2.173170232	0.29908917	0.999793753
Lcn2	183.4459197	168.9238255	113.3415243	170.8748842	0.359923227	8.708467585	3.373937769	0.119734309	0.999793753
Pim1	107.1458748	51.29273057	61.6985965	66.05870048	0.359738417	7.564121059	0.889227823	0.399213063	0.999793753
Epha2	27.37935635	13.56038491	16.63791945	16.36701165	0.359621935	6.437987473	1.011401591	0.369303948	0.999793753
Agap1	2.266094601	1.824677208	1.2602622	2.040160636	0.359501353	5.027967166	2.11725019	0.201298979	0.999793753
E330034L11Rik	11.85546721	7.210075755	9.058235273	6.304948995	0.358754132	3.921106424	1.51591572	0.266683381	0.999793753
Kifc3	0.731611402	0.867060426	0.818757257	0.470060691	0.358471631	1.985040186	1.363628225	0.283370558	0.999793753
Prmt2	0.800653342	0.585688897	0.613426459	0.502486126	0.358446515	1.080321571	1.375258341	0.351380551	0.999793753
Pim3	8.262101326	6.1777664	6.18527644	5.464315396	0.35799342	3.993951279	3.9886035	0.103895684	0.999793753
Erdr1	179.7513563	517.2268343	166.785908	396.4294732	0.357817433	8.470798847	0.271359819	0.629998462	0.999793753
Gm5939	0.526824168	0.323718445	0.240615692	0.444369777	0.357664784	0.295104713	0.641192145	0.451145355	0.999793753
Iglj1	433.5086352	116.2958515	277.9353011	164.6811005	0.357420821	3.258233007	0.253232363	0.641322269	0.999793753
Gm24157	480.6903183	476.7082202	348.3133841	425.1309674	0.357361338	5.592325444	8.678790924	0.029658931	0.999793753
Csf1	3.084953043	1.926886387	1.833253738	2.212769638	0.357197201	3.597325653	2.135061078	0.189892518	0.999793753
Gm36551	51.68102945	25.58508734	27.45162557	34.90791218	0.35705055	3.40766645	1.026022349	0.354244644	0.999793753
A630052C17Rik	4.811007089	4.407945348	3.90952591	3.536279757	0.356621296	3.220462087	5.077270602	0.1527901	0.999793753
Adamts7	0.877315709	0.721989527	0.600442389	0.69121358	0.356494813	2.224095622	2.662585908	0.243845242	0.999793753
Evi2a	24.09892366	10.53092604	13.38338248	14.59484845	0.355964914	5.175681744	0.686469283	0.454058615	0.999793753
Fut4	0.951418068	1.184653372	0.709830789	1.018810972	0.355784235	2.024416373	1.813620975	0.262800937	0.999793753
Fbxw4	1.917786776	2.025418567	1.831444353	1.354764969	0.355659621	2.527464999	2.712270859	0.213164824	0.999793753
Gm18588	2.708133212	2.718297343	1.533324832	2.855346773	0.355521701	0.414233824	0.817870692	0.416363039	0.999793753
A930005H10Rik	0.863381978	0.682659087	0.685335124	0.562253533	0.354840185	0.841837998	1.31922215	0.376821371	0.999793753
Lrrc10b	1.487120378	0.559922251	0.605356939	1.045306623	0.354799121	1.030894764	0.467593183	0.518277193	0.999793753
Ccr9	7.561608955	2.034610658	3.572228407	4.18860093	0.354412958	5.483053427	0.290382892	0.618639116	0.999793753
Tmem177	0.326293539	0.53953478	0.357515727	0.344030789	0.354045096	0.52321613	0.91585736	0.407660062	0.999793753
Clec5a	31.48050988	20.86662544	18.74529537	23.64665164	0.35369932	6.511631071	2.512669435	0.169573957	0.999793753
Mir142hg	14.85949673	16.86073684	11.21778167	14.48034257	0.353523802	1.997509095	2.246596581	0.268433669	0.999793753
Gpr174	0.796005767	0.409037612	0.477141622	0.496473408	0.353077175	1.617880704	0.995478802	0.353582493	0.999793753
Gemin4	1.719269651	2.989930837	1.835144262	1.983740943	0.35303828	3.018523518	1.687522797	0.237478024	0.999793753
E330011M16Rik	1.114048111	0.291712002	0.420510489	0.711883355	0.351827972	0.333434573	0.29346837	0.607018448	0.999793753
Rps28	50.59386128	68.55418024	48.09445101	48.54621434	0.351459186	6.30843355	5.473563904	0.054061702	0.999793753
Enpp6	0.689511941	1.12450761	0.715726953	0.756870119	0.351427346	2.434363698	1.697223769	0.236274741	0.999793753
Prss16	1.040783825	1.451318933	0.977463211	1.045105351	0.351204565	1.530697879	1.636656358	0.321637086	0.999793753
Zswim4	7.045032224	4.161505606	4.308891425	4.777114416	0.351092534	4.562540831	1.904971446	0.219663539	0.999793753
Gm16599	6.660982936	6.296898898	5.052707462	5.456387165	0.351050941	2.822074402	4.335527064	0.190573353	0.999793753
Hist1h2ac	6.870672573	5.619337364	4.62252339	5.500196247	0.350967801	1.495185809	1.783691575	0.326324384	0.999793753
Atxn1	0.559664613	0.471543764	0.47423908	0.361278285	0.350903984	2.345739802	2.356488168	0.238895603	0.999793753
Gm42743	1.082210505	1.500839911	1.081750014	1.014257105	0.350884889	0.923104397	1.29434164	0.374744251	0.999793753
Anxa3	16.77430133	14.95597212	11.06157285	14.68879361	0.350854208	5.716142993	5.375869101	0.055710836	0.999793753
Siah1b	2.486570295	2.414826554	2.106422173	1.868366252	0.350529043	2.273777059	3.063662441	0.247452126	0.999793753
Nfkbib	27.22434934	19.83838869	18.4917985	19.69553794	0.350440373	5.537249891	4.830980452	0.066250253	0.999793753
Aph1b	1.067460252	0.946044115	0.681873681	0.952335298	0.350233716	2.275026196	2.175331093	0.247770376	0.999793753
Atp6ap2	10.94218225	7.818208506	7.396037424	7.829547651	0.349859927	4.486020828	3.890773679	0.091669926	0.999793753
Ctnnd2	2.683072552	1.818966227	1.892154992	1.759979323	0.349794991	3.609084744	2.772690597	0.14243779	0.999793753
Impact	6.652831383	4.354317285	4.616058323	4.316601796	0.349413208	4.109739008	2.728915434	0.145135995	0.999793753
Gde1	8.196860971	7.113841982	6.167735701	6.264825963	0.349125238	3.570674112	5.407591898	0.141678677	0.999793753
Tuba4a	18.54057804	18.35092605	13.77589408	16.20122258	0.348898123	5.95672581	9.886156177	0.029945447	0.999793753
Gm13192	6.988119968	7.268490721	6.347080193	5.218994844	0.34849984	0.555355708	1.217076726	0.41215728	0.999793753
Trim45	1.23146203	0.901292849	0.901083893	0.83012718	0.348406232	2.568097523	2.507600353	0.218521174	0.999793753
Gm12435	6.795533984	9.386082505	6.558887519	6.599284819	0.348279739	2.924613863	2.86191547	0.184907093	0.999793753
RP23-312B17.3	2.609068928	2.078615128	1.58462305	2.224129792	0.348278658	2.252734778	1.913258768	0.252390211	0.999793753
Hist1h2br	0.958286493	0.841199649	0.795776179	0.663963178	0.348195247	0.948268472	1.446648843	0.376348816	0.999793753
Ctsg	42.61218863	43.98815143	27.48048636	42.95299549	0.348168896	5.304832168	2.827996158	0.14490275	0.999793753
Gm13378	4.866726406	2.595889543	2.432327784	3.610901195	0.348064171	0.331118996	0.629075484	0.455264806	0.999793753
Nat8f4	0.394613042	0.595371254	0.468132682	0.336813816	0.347441107	0.655094915	0.912238238	0.403866206	0.999793753
Jag1	0.467713538	0.42909916	0.345241493	0.383552049	0.347283864	1.319689167	1.819198979	0.347614825	0.999793753
Gm6264	1.438079867	0.946777624	1.023603551	0.909752154	0.347240557	0.779775412	1.057490408	0.392767053	0.999793753
Btg1	75.40846316	52.04297388	50.31815082	53.35348342	0.347235684	8.180691946	3.837825924	0.098702715	0.999793753
Ppp1r36	0.970707489	0.93198766	0.832376337	0.711982572	0.347196748	0.446563227	1.164135128	0.424135825	0.999793753
Slc45a4	1.322663875	1.379734751	1.194838533	1.002578162	0.347101303	3.395367919	4.670703203	0.153796929	0.999793753
Mir7676-2	43.95752883	29.07396288	27.37726756	31.92796846	0.346494987	1.122482837	1.187332025	0.364201244	0.999793753
Tmem203	1.41835378	1.770311557	1.766734935	0.822500358	0.34631825	0.44500024	0.637426542	0.45241859	0.999793753
Rpl31-ps11	5.301332389	5.244110016	3.168329029	5.420132577	0.34564472	0.948437176	1.023693755	0.379848707	0.999793753
Abhd5	4.087745126	3.290102583	2.396013131	3.613070977	0.345625005	4.328445581	2.537645249	0.158182249	0.999793753
Hsp90aa1	988.3701074	988.5591144	943.4425602	665.9633289	0.34549383	11.78618305	4.297712457	0.08010638	0.999793753
Lmcd1	1.120253529	0.773064909	0.872133893	0.664397032	0.345214814	0.686313673	0.983871397	0.404176695	0.999793753
Atp6v0c	44.54582305	26.53085029	27.6990781	30.19193235	0.345180321	6.773936578	1.859601824	0.231272896	0.999793753
Sbf2	0.352328942	0.295007403	0.306187844	0.220297151	0.345123802	2.160559454	1.93008127	0.264707839	0.999793753
Ubc	518.8632778	342.6768014	392.974247	308.8172877	0.344849141	10.14605582	2.246758186	0.19200924	0.999793753
Spp1	7.974711339	6.986219236	6.25611418	5.928372784	0.344705148	3.501993916	5.133414857	0.15087887	0.999793753
RP23-410B24.5	1.307625479	1.784084086	1.285901961	1.2335806	0.344456814	0.445252109	1.024439171	0.42779449	0.999793753
Gm12355	1.709273178	2.794293915	1.726306218	1.948312339	0.344417743	1.491297375	1.197238862	0.335634856	0.999793753
Cln8	0.987365184	0.680405653	0.669494053	0.688428455	0.344076381	2.5574619	2.183252291	0.225393846	0.999793753
Slc2a6	5.432060866	3.694231347	4.033155257	3.400612025	0.343750558	3.748745971	2.551381272	0.156829529	0.999793753
Gm2260	17.05370728	17.25851678	12.24792803	15.74529951	0.343243558	3.375194736	3.910548162	0.159576577	0.999793753
Gm27252	10.47405801	9.569672581	8.855645926	7.481030267	0.343123364	2.735130299	3.431425402	0.208881181	0.999793753
Gm43495	28.36154055	18.72079561	16.25324322	22.11595864	0.343114131	2.172817109	1.442023807	0.271142586	0.999793753
Ptpru	0.255435286	0.204372015	0.15908811	0.215456556	0.342936525	0.686222855	1.083131866	0.407280689	0.999793753
Leng9	3.766767105	3.616517334	3.449980872	2.569812096	0.342609808	3.067668662	3.130352323	0.180086772	0.999793753
Pgr	0.155909378	0.442267163	0.228043045	0.261520921	0.342596538	1.296348153	0.497302591	0.505733731	0.999793753
S100a9	18227.93529	14003.95879	11480.56994	14829.25689	0.342539288	12.90190237	3.928197635	0.091336748	0.999793753
Tmem160	5.418496947	5.136509864	4.556562128	4.049753644	0.342518954	2.125069842	2.703689508	0.271518318	0.999793753
Ehd1	22.47640925	19.2413919	16.8661593	17.18336548	0.342150288	6.138224112	9.665397885	0.031535403	0.999793753
Gm14471	0.6677932	0.715135643	0.666521608	0.46036935	0.34194712	0.684289152	1.081070338	0.408647102	0.999793753
Usf2-ps1	18.30542894	15.8925199	14.55426014	13.34609614	0.341545216	2.310677189	2.823770364	0.255552919	0.999793753
Slc25a18	1.647992011	0.395564121	0.690838661	0.969033056	0.34136448	0.919408649	0.268359386	0.624448383	0.999793753
Macrod2	0.246767139	0.26512927	0.201260041	0.216817791	0.340816199	1.336414816	1.798198182	0.355321437	0.999793753
Cebpd	16.42624818	13.16322505	11.94896383	12.22229225	0.340792539	5.660059004	6.997367835	0.037044273	0.999793753
Hmgb1-ps4	2.098270143	4.120719149	2.277047742	2.815694856	0.340680554	0.944927158	0.749945539	0.416869206	0.999793753
Slc12a5	0.268376838	0.335754103	0.211045784	0.282965747	0.340489934	1.119423261	1.28478083	0.372583757	0.999793753
Gm10029	3.637459843	2.44465754	1.887877421	3.068153125	0.340399063	0.060197546	0.630215778	0.472115786	0.999793753
Ece2	0.277518129	0.408554236	0.316876202	0.243836631	0.340328673	1.118003022	1.108834599	0.372819348	0.999793753
Ggt1	0.941036775	0.698934317	0.571344433	0.767544243	0.340283251	1.415300524	1.314611897	0.350438092	0.999793753
Flcn	5.605155612	4.439799977	4.247331071	3.959599976	0.340098875	4.313409593	4.910207014	0.100725731	0.999793753
1810032O08Rik	2.399858682	2.848745643	2.106112242	2.185271616	0.339986669	2.75665323	3.502323758	0.210946847	0.999793753
Mir7045	53.83440568	58.14792576	45.902391	45.61138351	0.339951809	1.737946772	2.251992125	0.31393182	0.999793753
Dnah11	0.171746574	0.160874051	0.134794291	0.136916174	0.339531616	1.209225113	1.706570295	0.366855264	0.999793753
Pnpla1	0.769705967	0.700108805	0.560680652	0.640695019	0.339265366	1.643421573	2.014297525	0.325450822	0.999793753
Glis3	0.232884643	0.197289954	0.156419249	0.194990986	0.339216521	0.890491726	1.282726099	0.39378198	0.999793753
Slc2a8	0.471826943	0.398645798	0.430993767	0.2785862	0.339137916	0.478921736	0.883991372	0.43187825	0.999793753
Gm9320	4.097333202	4.425634942	3.056924559	3.915057443	0.338897514	0.970456699	1.355571641	0.387227121	0.999793753
Gm13835	1.060970039	2.546624486	1.46841035	1.491525534	0.338763174	0.325277075	0.509421928	0.499849811	0.999793753
Gm5547	22.34094062	7.441767162	12.30507607	12.01805588	0.338584862	3.448936748	0.385361516	0.566337144	0.999793753
Litaf	32.57419636	19.32395111	20.24952184	22.21181152	0.338476598	5.967206632	1.763042632	0.240931381	0.999793753
Mir3960	44.80054993	39.03079949	38.75320979	29.7411213	0.338326882	1.540636696	1.628045268	0.338559619	0.999793753
Cbx3-ps6	8.777348752	9.585980516	8.541619308	6.478138528	0.338205463	2.245213283	2.232288568	0.26681696	0.999793753
Glrx5	25.39768332	30.69960382	22.03701043	23.89447962	0.338057517	4.578341335	6.064516489	0.080801892	0.999793753
Smyd5	3.593025494	4.294734815	3.04174526	3.417149642	0.33798727	4.402001223	5.569767277	0.097203339	0.999793753
Gm20463	6.288035089	6.19609045	4.981210998	5.23409319	0.337418445	1.140556576	1.641332729	0.375244592	0.999793753
Gm12918	15.52183041	20.20548993	15.91427235	13.3535214	0.336954688	3.389596919	3.092689721	0.16642931	0.999793753
Fnip1	6.993028045	4.280027125	4.494866683	4.736049262	0.336941837	5.196984212	2.059646905	0.205720084	0.999793753
Rps12l1	3.794718445	2.623214696	2.205835723	3.040758901	0.336182728	0.364913372	0.79924241	0.446843785	0.999793753
Ttc21a	0.966681282	1.230301325	0.641731161	1.161447999	0.336151467	2.46508638	1.200576582	0.311583196	0.999793753
Gm15846	4.163754814	0.726849072	0.785828976	3.192796846	0.33538329	-0.26898535	0.127515597	0.734269304	0.999793753
Chchd6	1.724233634	2.851064767	1.988653795	1.767463655	0.334831554	2.434141375	1.462332245	0.268101833	0.999793753
Plscr1	5.953053187	4.44021529	3.881267405	4.642653415	0.334794102	3.559102456	2.952110683	0.159635858	0.999793753
Rangrf	4.199847251	4.444719306	3.220102976	3.874631318	0.334473811	2.35795303	2.718072525	0.260107451	0.999793753
mt-Rnr1	66.84203825	72.27391401	58.32414434	55.83215427	0.334460265	5.923751436	11.509304	0.037738468	0.999793753
Wdr83os	7.460320767	7.219141123	6.219558144	5.82197679	0.334360318	2.812399054	3.971945866	0.213318009	0.999793753
Myh7b	0.1734565	0.210363313	0.208480404	0.105881113	0.333930375	0.361899457	0.639175178	0.451826557	0.999793753
Gm12430	1.191116767	1.495483719	0.951078943	1.255865628	0.333807738	0.802794521	1.099700629	0.408973878	0.999793753
St3gal4	7.852769319	6.18679607	6.538269143	4.980894156	0.333552064	4.235519524	3.154844725	0.12155334	0.999793753
Cnrip1	0.968293082	1.074930429	0.863764051	0.813553031	0.333501083	1.946738294	2.358801978	0.301345125	0.999793753
Ms4a1	2.388483006	0.968035616	1.727375801	1.021777559	0.333384069	3.260667468	0.419278395	0.549012983	0.999793753
Gys1	5.665596254	5.500315383	4.450131935	4.720192456	0.333258183	4.615637664	8.84406581	0.081839636	0.999793753
Cxcr5	0.963348271	0.890019272	0.735830254	0.785742321	0.33272522	1.555840807	1.923748758	0.344824823	0.999793753
Gm37422	1.450550831	2.156822172	1.732221567	1.2316427	0.332716409	2.980566176	1.627745905	0.245091259	0.999793753
D16Ertd472e	11.77696207	9.387109092	8.354838851	9.033024913	0.332444239	4.573359411	5.167337344	0.086450145	0.999793753
Gdpd1	0.544451128	0.448057647	0.457503171	0.355362663	0.332308015	0.238268843	0.862867692	0.464357906	0.999793753
Gm10550	5.365623682	5.388453406	4.865417695	3.966611153	0.332221859	2.305143172	2.542005692	0.269282087	0.999793753
Lhfpl2	0.31467368	0.217808808	0.174713064	0.262337102	0.332144245	1.091780735	0.945566178	0.386791678	0.999793753
Gm16181	7.156557898	8.204292877	6.319894413	6.306759202	0.331928542	2.035391125	2.411221187	0.294933995	0.999793753
Gm5113	0.248551463	0.443183331	0.282572858	0.287021018	0.33160619	0.800995407	0.810794483	0.412078141	0.999793753
Gpr171	13.22874665	9.04232913	9.465265872	8.839383628	0.331302689	4.506840631	2.990568234	0.129981235	0.999793753
Nt5m	3.513812183	3.47745703	2.899220264	2.849863296	0.331151249	3.439498181	5.393322795	0.171013195	0.999793753
Gm38336	1.211749324	1.505595567	1.307145885	0.926900614	0.330925895	1.716759854	1.431398019	0.329134798	0.999793753
Aar2	1.859632478	2.187584482	1.686869393	1.642766842	0.330879783	2.766436265	3.387188483	0.222432896	0.999793753
Gm8369	0.627288639	0.339989543	0.40958677	0.384031695	0.330638291	1.465503907	0.910135955	0.37371281	0.999793753
Hist1h2aj	2.752895745	4.460210215	2.678962419	3.265360411	0.330496472	0.361534578	0.739710121	0.454551435	0.999793753
Selenok	110.8218143	99.50798264	85.27511859	87.80191326	0.330462847	6.897171375	11.71130703	0.030499079	0.999793753
Gm17077	20.62205056	27.92767761	18.70216632	21.28531231	0.330100113	2.658097385	2.321332594	0.234184189	0.999793753
Ttll11	1.068594223	1.892986649	1.218581713	1.221895413	0.329971374	2.47803511	1.280302154	0.29728672	0.999793753
Bok	0.789961388	1.548504545	0.956661362	0.971720779	0.329908634	1.065367881	0.759246891	0.414143077	0.999793753
Gca	6.129210532	4.810124689	3.854227188	5.151182943	0.329899841	4.100092023	2.917482487	0.133987567	0.999793753
Plk-ps1	0.508369108	0.911103481	0.52769713	0.643204737	0.329841409	0.361170675	0.660980574	0.455444036	0.999793753
Ccnd2	5.155864472	8.732385918	5.331844176	6.108018198	0.329671824	5.902236852	1.607095389	0.260047161	0.999793753
Sephs2	25.03782074	25.42803185	21.54261521	20.00447817	0.329625923	5.652333302	11.25323781	0.043796606	0.999793753
Qsox1	3.601243185	2.426629154	2.26716067	2.695643218	0.329312891	4.519977917	2.580075805	0.15493498	0.999793753
Snora24	18.16911192	21.47000336	16.92554718	15.71838447	0.328889474	1.309334086	1.562929795	0.374291839	0.999793753
4833445I07Rik	1.032755042	1.168624574	1.033733611	0.777782423	0.328685513	0.827804852	1.132751407	0.413916026	0.999793753
Ighv1-36	3.968561957	1.325308849	3.403020068	0.909628731	0.328351903	-0.04913554	0.194984015	0.674056894	0.999793753
Gm10297	3.16308144	3.572837221	2.027945745	3.531203885	0.327486901	1.089493491	0.91753773	0.393491369	0.999793753
Gm45133	6.661352488	6.416612075	5.509021024	5.273353608	0.327377776	4.061392285	6.674842915	0.131769724	0.999793753
Megf9	5.580754856	4.856263676	4.042825465	4.564465221	0.327304292	5.298534985	7.401974272	0.051943269	0.999793753
Gm13461	10.79534343	14.84441005	10.16117226	10.99633959	0.32728755	2.979012591	2.550415751	0.207862916	0.999793753
Gm22579	10.92878912	8.744048987	10.87161892	5.281318091	0.327175865	0.397452016	0.584897908	0.470861807	0.999793753
Ppif	6.121242502	4.934828086	4.800010006	4.314353332	0.327098549	4.210823584	4.476244358	0.12137861	0.999793753
Gm27003	5.239918259	3.743930834	3.5417644	3.854483114	0.326916573	1.111908141	1.192892031	0.392609524	0.999793753
Igkv3-12	2.699218112	9.880288222	4.903222582	5.514022408	0.326907297	1.134790321	0.310180656	0.598633467	0.999793753
Tob2	18.90909911	11.74896747	13.52082305	11.76714311	0.32632862	5.80965351	1.918754428	0.220590057	0.999793753
Hsph1	62.83922137	59.43636728	67.86724459	32.99135524	0.326038184	8.666377043	0.759767576	0.432717449	0.999793753
Mtmr11	0.256354313	0.292277934	0.266100817	0.185824155	0.32596268	0.099602513	0.741326566	0.486703472	0.999793753
Znrf3	0.798001452	0.640931147	0.748693007	0.43687072	0.32594545	2.409562549	1.234746284	0.305331632	0.999793753
5-Sep	25.25623299	23.5653559	16.25598259	24.07732083	0.325376157	5.573137786	3.087024337	0.127886907	0.999793753
Atg14	6.512792774	5.056341371	4.737751509	4.812331478	0.325357002	4.199356218	4.244555685	0.124185563	0.999793753
Arg2	7.422022842	3.501905893	4.62252339	4.382270181	0.325169449	2.857625922	0.835566637	0.397079946	0.999793753
Gpx3	1.536641199	1.347056195	0.79753189	1.584951551	0.325055219	1.32952296	0.794571742	0.404055187	0.999793753
Vmac	1.117607939	1.175221698	0.939127775	0.953911184	0.324911011	1.327777507	1.658249991	0.378748449	0.999793753
mt-Th	15.36691058	15.6218308	7.506426043	18.10840002	0.324864976	0.100907664	0.470900134	0.515954241	0.999793753
Rps6-ps3	18.0076087	22.5613952	17.9378561	15.58084861	0.324637383	3.81175552	3.689123756	0.153085038	0.999793753
Tmem254a	0.842512769	0.435564987	0.571817768	0.478321625	0.324602678	0.277022941	0.569849272	0.476393933	0.999793753
Marveld1	1.885580078	1.945469635	1.577500547	1.587496573	0.324549147	2.938406263	4.123778201	0.215354571	0.999793753
Gm9769	29.1462837	32.34478371	25.53944173	25.27630836	0.324355044	3.768269872	5.448777519	0.156686438	0.999793753
Hmgb1-ps9	5.607750591	6.101942827	5.432891688	4.237353839	0.324230452	1.845951673	1.812116883	0.32520404	0.999793753
Kcnj10	0.380833367	0.118296132	0.267417295	0.141718373	0.323847621	0.43406189	0.283911399	0.612283228	0.999793753
Zkscan7	0.375757175	0.24852967	0.338037558	0.176081447	0.3237353	1.131826886	0.660458783	0.444727369	0.999793753
Gm26224	49.20801144	101.032021	56.5796863	67.84693298	0.323705082	2.49316264	0.861274151	0.387396664	0.999793753
Pla2g4a	1.971092306	1.892468872	1.357463918	1.838443498	0.32331578	3.513685953	3.104995852	0.177132344	0.999793753
Cc2d2a	0.311312928	0.230576295	0.138492403	0.3094795	0.323139942	0.855529331	0.56868726	0.476825975	0.999793753
Mrgpra2b	7.35481292	6.320426714	5.466636357	5.839898279	0.323059452	3.082269205	3.741702077	0.204940348	0.999793753
Gm17334	18.22920821	11.3475004	12.89210052	11.5461672	0.323023898	3.631390672	1.842348021	0.219271453	0.999793753
Gm11560	5.43029013	7.728521779	5.703062613	5.18661091	0.322842142	2.544972534	1.955692105	0.256334206	0.999793753
Zbtb11	15.51537962	10.32438306	10.5706672	10.80572911	0.322596997	6.461086312	2.788219062	0.147771554	0.999793753
Amotl2	1.280803458	0.841383566	0.789702517	0.964591192	0.322589032	2.638539742	1.6135332	0.247147312	0.999793753
Tmem189	18.28968285	16.45595204	14.99934512	13.74907309	0.322274195	5.701678796	8.868657448	0.047963703	0.999793753
4930506C21Rik	6.776785695	4.806582573	4.562877927	5.020930524	0.32173817	3.411365167	2.536066592	0.185179394	0.999793753
Rpl36a-ps3	64.71449	76.62483676	58.94941355	58.0870205	0.321583364	4.385189229	5.694118576	0.115720799	0.999793753
Slc41a3	0.707374104	0.479405778	0.410326363	0.570338152	0.321526868	0.767243484	0.834690239	0.429719505	0.999793753
Ifitm1	8.470061314	5.26201522	4.999423835	6.362246	0.321342298	2.806561355	1.427333409	0.273373884	0.999793753
Myo18b	0.651040029	0.445702927	0.334957948	0.573020185	0.32132557	2.45721638	1.041505554	0.343425504	0.999793753
Nus1	5.880481244	5.444279135	4.809668464	4.567069611	0.321217658	4.587719486	7.598994724	0.096156126	0.999793753
Neb	0.086578167	0.063437283	0.054394903	0.069664516	0.320924016	0.961107256	1.028508192	0.413685227	0.999793753
Snord16a	18.96439291	23.49411142	20.95543937	14.1902082	0.320598084	1.035238308	1.001008047	0.407763672	0.999793753
Map3k9	3.188163845	2.39294129	1.858934352	2.766148506	0.320549955	4.768739246	1.958150844	0.212921225	0.999793753
Gm37539	18.81340667	14.10396497	11.77071488	15.4884613	0.320187927	1.873272824	1.439228737	0.328574791	0.999793753
Ighv3-1	5.883331478	1.827506238	0.898090259	5.473366022	0.320163792	0.435886739	0.125092821	0.737929758	0.999793753
Apex1	53.06777648	69.27045446	51.06230479	50.33931455	0.320142309	6.318374714	5.331167153	0.05648771	0.999793753
Tpt1-ps6	2.431812302	3.557808077	2.283862417	2.686100597	0.319906469	0.641752975	0.877862588	0.443226254	0.999793753
Eif3i	13.51313384	17.13651729	13.00799559	12.40205798	0.319809402	5.703207288	5.692729881	0.050590759	0.999793753
Dnaja4	1.788730253	1.06931265	1.208630802	1.15648813	0.31978124	2.268018934	1.266807735	0.299636231	0.999793753
Gm37474	1.435633613	1.346313606	1.247622631	1.056051878	0.319445995	1.28355527	1.467715756	0.390083712	0.999793753
Matn2	1.791725615	0.860128402	0.92992321	1.265356272	0.319330025	2.160037784	0.725024296	0.424914349	0.999793753
Topors	86.0865339	68.65858558	68.94752574	59.36813637	0.319197259	8.095353819	5.432990213	0.054738632	0.999793753
Wsb1	29.37803064	18.14296956	20.97120719	18.43445784	0.318889105	6.441701207	1.773248124	0.238833844	0.999793753
Opa3	6.328085024	5.45780413	4.787340635	4.988352412	0.318776657	4.784768667	6.962983244	0.080224894	0.999793753
Camp	635.1199236	486.2025772	383.9987504	546.5663836	0.318774231	8.605777987	2.335242105	0.182836683	0.999793753
Tbxas1	0.852447154	0.760897643	0.656729736	0.681111269	0.318734735	2.775012056	3.377241805	0.239044424	0.999793753
Vma21	0.879056946	1.074896615	0.878045248	0.743222599	0.318364938	2.736573147	2.576726168	0.243268983	0.999793753
Hist1h2bj	2.877757107	1.758252615	2.172486155	1.655013484	0.318122377	0.142495202	0.596589439	0.493088672	0.999793753
Sirpb1b	2.631374104	2.991273206	2.512904617	2.152946083	0.318020788	2.914292605	3.143000763	0.226855284	0.999793753
Slc25a20	1.71288765	1.536526527	1.168036464	1.529167771	0.317946128	2.875081883	2.59621539	0.230676997	0.999793753
Pi4k2b	2.351675833	2.19601209	1.989652089	1.783211004	0.317907791	2.992669761	3.68846139	0.220001393	0.999793753
1700120C14Rik	2.064274221	1.646012919	1.307445091	1.77070189	0.317715172	1.615943262	1.332170009	0.360132855	0.999793753
Cnr2	2.144520995	1.693912453	1.341948026	1.844156892	0.317657924	2.833258364	1.981558123	0.235072119	0.999793753
Osgin2	1.717656724	1.461265411	1.365432506	1.272304613	0.317505705	3.042489272	3.458402284	0.216228539	0.999793753
Svip	6.190729886	5.045691958	4.30760506	5.020966677	0.317500595	4.206472751	4.073377466	0.132984935	0.999793753
Gm27517	27.45896857	25.87089917	25.03997416	19.21089628	0.317133809	2.558818242	2.336790256	0.26342397	0.999793753
Angptl4	0.534494061	0.442391401	0.401762836	0.408087241	0.316871469	0.672095317	1.069865769	0.444919053	0.999793753
Abhd17c	1.143951901	1.224565523	0.941766381	1.025909538	0.316720513	2.357845295	2.68034251	0.286154018	0.999793753
Gm13453	4.750094619	4.234862941	4.05021097	3.398495242	0.316665405	0.671586097	1.058139243	0.445218286	0.999793753
Crip1	55.43704177	78.49969978	59.52999158	51.75691729	0.316368467	7.130821234	3.18552779	0.124629021	0.999793753
Gm7846	15.03040888	13.36977855	12.16027321	11.41949237	0.316202685	1.883828317	2.028056048	0.333439428	0.999793753
Msrb2	5.761688843	7.516580092	5.889437208	5.147428466	0.316126314	3.089384028	2.649353077	0.214075102	0.999793753
Rab5a	24.56465987	16.55377946	16.77679851	17.39308931	0.315856961	5.477771271	2.81944467	0.142813628	0.999793753
Tmem65	1.794121006	1.443223137	1.258333029	1.431518202	0.315648235	2.507054323	2.335295696	0.271295815	0.999793753
Rpl34-ps1	6.672272738	9.034282252	6.570773361	6.493824094	0.31543374	1.420028892	1.3153778	0.386025493	0.999793753
Cacna1b	0.292401721	0.450351065	0.303518736	0.314719464	0.315232952	1.81332137	1.268442924	0.342095049	0.999793753
0610005C13Rik	1.335342675	1.217162833	1.070288977	1.05149324	0.314864374	2.110356542	2.334503218	0.313327242	0.999793753
Gm26508	121.7266579	84.42188958	87.41569826	84.07417552	0.314621054	7.164902265	3.25080241	0.121284575	0.999793753
Sez6l2	0.359641962	0.400543907	0.31358496	0.318521301	0.314544221	0.670800009	1.101884104	0.448272632	0.999793753
Gm14548	20.40609844	18.00727588	14.44625449	17.52437367	0.314238667	5.233776646	5.668732244	0.063736915	0.999793753
Foxd4	2.014485756	1.462996853	1.501285209	1.388764513	0.313949923	1.949436075	1.578631608	0.330303446	0.999793753
Hist1h2bn	2.543357749	3.052384555	2.640055354	2.011210612	0.31385569	0.140136856	0.728632577	0.498888036	0.999793753
Galnt14	0.249140153	0.347930745	0.305632811	0.191042444	0.313737804	0.669364811	0.71186897	0.449444985	0.999793753
Stk39	1.356724805	0.856669744	1.078433308	0.760343144	0.313642605	2.364979016	1.112630232	0.328598165	0.999793753
Dusp16	1.584380111	0.693480007	0.951298479	0.9417072	0.313556276	3.047097603	0.647143857	0.455142036	0.999793753
Calr	683.8020974	712.8976079	601.4647671	561.4001121	0.313472008	10.85034428	11.27405851	0.040819149	0.999793753
Gm10443	8.363559453	8.306846538	8.980902587	4.865214241	0.31336677	0.790380848	0.720498732	0.439202649	0.999793753
Gm16244	0.910928115	0.824616051	0.675400925	0.768356783	0.313322814	0.982534708	1.249995924	0.422917914	0.999793753
Igkj1	1882.256243	925.7761865	1331.773318	1004.890797	0.313058245	5.617287024	0.628336517	0.472078437	0.999793753
AC136146.1	178.363443	215.3390218	160.2745692	167.7095486	0.313036312	4.050617738	4.564728081	0.150300339	0.999793753
Gm7803	12.23207863	13.69197464	10.96289488	10.63217078	0.312817265	3.609250491	4.642780319	0.184541615	0.999793753
C330018D20Rik	0.805517901	1.402888404	0.9333694	0.908559573	0.312646065	1.768017335	0.991201046	0.354550325	0.999793753
Gm5937	10.36082069	17.99601435	11.92797949	11.71850786	0.312565963	3.087623077	1.36069715	0.283843462	0.999793753
Sema4f	0.366358904	0.395713673	0.34463577	0.289705574	0.312463008	0.981353643	1.217613786	0.424197861	0.999793753
Cass4	1.532827215	1.700614252	1.555746905	1.137291715	0.312300339	3.007699439	2.35339646	0.226819587	0.999793753
Nrarp	1.524647914	1.508873364	1.339135359	1.187097201	0.312168997	1.895041134	2.013227354	0.338434854	0.999793753
Entpd7	0.770307099	0.65524272	0.617230391	0.569951462	0.31202202	2.5821275	2.671418131	0.268733648	0.999793753
Dctd	2.7004058	4.161951859	2.987487103	2.734809853	0.311985671	3.44235797	1.897868401	0.213226951	0.999793753
Acot2	3.612862266	3.548188548	3.549828527	2.413498527	0.311921256	2.876469877	1.976725939	0.239397708	0.999793753
Scnn1a	3.78156734	3.630727214	3.149401706	3.028984423	0.311579738	3.826554068	5.49418162	0.169165259	0.999793753
Mrpl16	19.37822691	23.47683634	18.3220018	17.41525552	0.311386807	4.473033514	5.035622571	0.118724101	0.999793753
Nr1d2	2.191967778	1.290625827	1.533631436	1.366243801	0.311241091	3.020684376	1.357211169	0.284407421	0.999793753
Noct	0.829639814	0.774723725	0.672430124	0.66504119	0.311182382	2.995640906	3.807776758	0.229621856	0.999793753
Ddx31	3.701686638	3.586940525	3.02412962	3.053665348	0.31107801	3.579354889	5.010426484	0.189474949	0.999793753
Fcgrt	1.843994866	2.489682835	1.91410293	1.701204789	0.311003115	2.107759085	1.673617979	0.319395561	0.999793753
Dstn	148.3826653	118.2736721	96.25685336	126.2416168	0.310799326	7.871527024	3.509566753	0.108859775	0.999793753
Mrm1	2.34399282	2.372143415	1.841272915	2.092907277	0.310765254	2.663708957	3.018381108	0.262115908	0.999793753
Cops8	6.699043063	6.379538618	5.483842497	5.42660615	0.310539021	4.746600102	8.385682459	0.091918386	0.999793753
Tenm4	0.155579665	0.069154567	0.098691237	0.088093914	0.310351336	1.193651508	0.557746096	0.480928971	0.999793753
Ccng2	27.65202571	17.37619401	18.23330553	19.33929346	0.310276921	6.820463684	1.960336635	0.216504237	0.999793753
1110065P20Rik	1.28796669	1.208487582	1.185010346	0.895032465	0.310267909	1.319294804	1.264520326	0.401141075	0.999793753
E230016M11Rik	7.237370797	5.28342257	4.959253941	5.486190883	0.310251394	4.473306872	3.176928195	0.120477593	0.999793753
Gm43518	3.354297585	5.278042492	3.868696499	3.3401567	0.310031591	1.435478744	0.995513552	0.392420013	0.999793753
Dmkn	0.967029983	1.352894258	0.860396689	1.077860249	0.309984784	1.299972958	1.072825796	0.402911019	0.999793753
Pycr1	0.338602679	0.413759065	0.335500046	0.292098314	0.309945843	0.569821967	0.937406367	0.464168359	0.999793753
6720427I07Rik	0.763629341	0.657324378	0.655996363	0.527505566	0.309635286	0.699199019	0.983627584	0.452845025	0.999793753
Tln2	0.062685102	0.069687551	0.054794416	0.05565697	0.309163099	0.310464389	0.874666979	0.488924969	0.999793753
Aig1	0.289778499	0.328805148	0.287123245	0.229148099	0.309081866	1.453348177	1.366738252	0.391849518	0.999793753
Slc16a3	6.070036763	5.576427631	4.480318647	5.247281766	0.309071088	4.837265796	6.202806465	0.085539656	0.999793753
Harbi1	0.639452161	0.811656802	0.720015096	0.49137532	0.309004348	1.945630699	1.253894083	0.33813602	0.999793753
Gm11629	5.520129488	5.14851426	5.893717322	2.993247043	0.308936428	1.003753324	0.679815309	0.438436938	0.999793753
Gm9385	8.596966797	15.15295523	10.78849951	9.064296131	0.308910663	2.40089857	1.05510537	0.340511276	0.999793753
Dnaaf1	0.708472992	0.371025404	0.534842834	0.362174757	0.308880025	0.602556465	0.526913165	0.492845141	0.999793753
M1ap	0.766629195	0.709762204	0.65367329	0.577359285	0.308873982	0.698970446	1.060887684	0.45395634	0.999793753
Gramd2	0.256542256	0.397884145	0.245811605	0.301697975	0.308584376	0.980054143	0.852501022	0.429972032	0.999793753
Gm26202	57.7684584	43.83459019	46.42435799	38.31356215	0.308449231	1.658284435	1.342165607	0.369493622	0.999793753
Gm42596	3.464318241	1.930344829	2.054874545	2.445962854	0.308410663	2.314064073	0.993143484	0.354110337	0.999793753
Pdxk	3.770457131	2.757600695	2.821868299	2.629508722	0.308323307	3.953727275	2.895867831	0.164207128	0.999793753
Gm8430	4.757658464	5.061709037	4.671594764	3.524956178	0.308147249	1.169662653	1.177595291	0.415558408	0.999793753
Enpep	9.304623824	12.73916521	9.618306213	8.806311743	0.308100492	5.579480199	3.6920344	0.098661053	0.999793753
Gm29125	0.601875343	0.505634137	0.60523474	0.317296581	0.308095477	0.816438308	0.650180665	0.448131258	0.999793753
Sec24a	1.921847465	1.268226781	1.16517186	1.500312662	0.307990129	3.980513575	1.780823031	0.226288252	0.999793753
Ngp	6017.514709	4530.732203	3660.651171	5159.005797	0.307982739	12.53288922	2.163731291	0.194895127	0.999793753
Fam174b	1.411048953	1.426068075	1.059977773	1.311571972	0.30790784	2.130379931	2.010794973	0.322234639	0.999793753
Mogat2	2.310332124	2.154800519	1.747238269	1.983535915	0.307896682	1.959619952	1.994288459	0.338608859	0.999793753
Mpo	259.8190079	232.5747206	170.1283013	241.6417566	0.307716825	9.598557846	3.206214834	0.122852397	0.999793753
Rapgef2	4.301656749	2.673372717	2.917147492	2.913077757	0.30729218	5.497622024	1.849803891	0.2267569	0.999793753
Gm7551	1.917286794	3.086063099	2.107250886	2.080966287	0.307155894	1.377386786	0.960547106	0.40152863	0.999793753
Gm13680	3.360407416	3.519672682	3.012509569	2.737833361	0.30699582	1.396436717	1.49249609	0.400540009	0.999793753
Shmt1	7.673794371	10.22792513	7.609366343	7.367360221	0.306904572	5.004320033	4.039391406	0.086870946	0.999793753
Gm6142	2.981597853	4.472917367	2.514652724	3.733116312	0.306515239	0.309669281	0.601709279	0.492644185	0.999793753
Slc25a14	0.666098294	0.713320578	0.425491155	0.729319076	0.306423157	0.698971911	0.732141511	0.45753901	0.999793753
9330136K24Rik	1.588636366	1.619131105	1.496817098	1.185380588	0.306144658	1.918288697	1.737237926	0.345428542	0.999793753
9330159M07Rik	0.249887761	0.261731099	0.224017263	0.203591697	0.306095662	0.462526794	0.933872267	0.479265007	0.999793753
Coq3	0.84874063	0.543257231	0.713198137	0.447438997	0.306086247	1.027651616	0.681371553	0.437937849	0.999793753
Dad1	4.562383397	3.979480109	3.997373138	3.147138873	0.305998628	3.9549662	3.304923017	0.167274089	0.999793753
Bag2	3.286556149	4.904270954	3.021035882	3.840958612	0.305906897	3.542948744	1.748358909	0.230074664	0.999793753
Tsr1	14.9949234	16.59420868	13.86106466	12.58146685	0.305683128	5.804427073	7.975164719	0.059142534	0.999793753
Pomc	2.165137468	3.233648305	3.183894959	1.331653104	0.305449665	1.393666651	0.479324522	0.512348968	0.999793753
I830127L07Rik	34.68372659	29.94836778	22.76737586	31.36782866	0.30522555	4.576125753	2.990535981	0.129982967	0.999793753
Tubb2a	12.5409695	7.30520027	7.739224767	8.868880128	0.305223278	3.865985344	1.341163035	0.290245105	0.999793753
Vamp5	2.953235775	3.587256595	2.531373725	2.948648731	0.305124917	3.048396194	2.787769638	0.234023863	0.999793753
Rab1a	18.30143062	14.31121626	14.29757801	13.00986975	0.304941814	5.836179039	4.727024806	0.068556166	0.999793753
Gm10252	111.8099195	71.14734186	74.65375275	78.59192236	0.304631061	6.132756837	1.992606022	0.211858756	0.999793753
Gm15232	1.881185013	1.254269322	1.518772137	1.101914356	0.304514787	1.792557334	1.016419677	0.361097243	0.999793753
Dnph1	4.764052853	6.30899737	4.376768982	4.907553922	0.304298431	2.526893472	1.983638649	0.286549489	0.999793753
Gm26561	0.814373971	0.740737908	0.622879302	0.677876188	0.304136481	0.18094499	0.78110162	0.508364195	0.999793753
Sall2	0.278684458	0.513730984	0.266137551	0.399613815	0.304095385	1.07669375	0.599423002	0.465630327	0.999793753
Zan	0.076419152	0.076305762	0.076151599	0.0515669	0.304074668	0.599892741	0.813069086	0.469915135	0.999793753
Gadl1	0.595558384	1.231574827	0.729160523	0.805042069	0.304039934	1.792941546	0.696647815	0.433089956	0.999793753
S100a6	34.42428666	33.17877257	26.16747257	30.50323834	0.303911603	5.414878345	7.26475269	0.068259581	0.999793753
Ttc39c	0.955594367	0.704891153	0.653219392	0.737224594	0.303787493	2.033087103	1.540658184	0.337967889	0.999793753
Srprb	3.362295806	3.336689932	2.888888422	2.725830757	0.303638941	3.738095651	5.01438396	0.187216627	0.999793753
Dram1	4.037580426	2.998103233	2.312324344	3.585998428	0.303620379	3.319420333	1.434661693	0.272257438	0.999793753
Ighv1-19	25.12272265	10.62455928	11.02100885	18.92027761	0.303248991	2.761256323	0.393829722	0.557939565	0.999793753
Alpk2	0.132303137	0.082193162	0.12925483	0.049233567	0.303196747	-0.16994564	0.30287702	0.600210252	0.999793753
RP23-75I5.1	0.210729667	0.445112862	0.196867384	0.355495821	0.302839514	-0.008395368	0.345128936	0.576425861	0.999793753
Gm18666	1.706910305	2.549282758	1.509316614	2.066319462	0.302772368	1.00255052	0.804439121	0.436856895	0.999793753
Fpr2	9.626638515	6.236544507	6.985146456	6.306759202	0.302697246	3.260712356	1.705341965	0.235274511	0.999793753
Ifitm10	0.442624707	0.315691391	0.393816985	0.240009786	0.30269413	0.842217249	0.679439719	0.450520368	0.999793753
Prtn3	19.61676633	18.39784256	13.28468385	18.61850355	0.302585307	4.928057993	3.257479817	0.116661508	0.999793753
Macrod1	5.419358342	7.257080217	5.67474614	4.962117547	0.302569255	2.919124184	2.168038397	0.24966356	0.999793753
Timm9	6.246747712	8.053887557	6.978284819	5.018148284	0.302348875	2.772000433	1.661276076	0.264145322	0.999793753
Gm18342	1.658084181	0.754079729	0.543512837	1.472182984	0.302332785	-0.167847828	0.246554192	0.635623459	0.999793753
Gm20634	1.106373527	1.140926825	1.084635394	0.799279319	0.302158201	1.670331255	1.369915505	0.377866964	0.999793753
Derl1	17.44696915	15.19796343	14.23237472	13.15696252	0.302134884	5.566976885	7.067023088	0.066408272	0.999793753
Igkv17-121	4.171054159	3.524116713	5.715119828	0.703646688	0.301961027	0.493789943	0.14478703	0.718106785	0.999793753
Gm37468	1.063765335	1.497955933	1.17782329	0.972045878	0.30176909	0.179172607	0.647225659	0.511660791	0.999793753
Eif5	87.22903685	67.98481939	67.47950766	62.80241617	0.301740075	8.182208523	5.156651927	0.059662123	0.999793753
Tmcc2	1.000173647	0.817258268	0.839395674	0.684331018	0.301716483	2.288695861	1.803186632	0.317506437	0.999793753
Gm43213	1.657889169	1.007031117	0.878021203	1.355600895	0.301592849	1.21208801	0.677634261	0.439138048	0.999793753
Creld2	58.69884153	57.84951266	54.20145901	43.63176921	0.301358259	6.196831458	5.760728739	0.057148358	0.999793753
Ccr3	0.666348848	0.37319879	0.653256362	0.214674605	0.300700225	0.753742831	0.292548418	0.607040846	0.999793753
Slc39a13	1.057283845	1.265902676	0.955454414	0.996724421	0.300580802	2.416189801	2.268424057	0.304697911	0.999793753
Gm13339	12.7065031	13.4538338	12.57326362	9.390578959	0.300540261	2.648820926	2.070524196	0.279583441	0.999793753
Tgm4	0.518547651	0.804241344	0.621072297	0.490660328	0.300535324	1.537647145	0.941272999	0.395191557	0.999793753
Ptger4	6.586576372	4.915633917	5.134839159	4.524089394	0.300485764	5.143756226	3.480159317	0.106929236	0.999793753
Zfp383	0.736279473	0.326266416	0.450724849	0.437914779	0.300396496	0.755670747	0.479103502	0.512442941	0.999793753
Hp	124.7099483	118.9027324	93.59487335	111.1315963	0.300370901	7.495155442	7.615245864	0.045034413	0.999793753
Mir142	103.1475624	125.3814649	93.31719094	98.77715242	0.300240973	2.779454207	2.631129405	0.266785766	0.999793753
Syn1	0.78940266	0.652159216	0.647909917	0.561328333	0.300195666	1.209878576	1.186029682	0.42468177	0.999793753
Gm26189	13.01836679	5.434385585	5.287821149	10.14533577	0.300031485	0.040516388	0.2962155	0.604160382	0.999793753
Ptpn3	0.292861249	0.321348029	0.286624551	0.229380265	0.299238566	1.119718568	1.138985185	0.432958521	0.999793753
Bckdhb	2.315177696	1.739605535	1.671791285	1.733485268	0.299231031	1.805071053	1.445191089	0.368139538	0.999793753
Gm38220	8.831335209	6.992217749	7.559598722	5.73688445	0.298806388	3.416315675	2.165998443	0.218035096	0.999793753
Gm9797	4.304019743	6.838038647	4.680402702	4.700056271	0.298721745	2.632429643	1.387223902	0.284125447	0.999793753
Apmap	13.91867717	12.95635413	10.07207485	12.54500902	0.298340674	4.917015138	4.855672495	0.092938291	0.999793753
Slc30a1	1.039422879	0.643131139	0.731282495	0.681909319	0.298219305	2.065977616	1.112336873	0.343763723	0.999793753
Alas1	13.68138255	11.68620436	9.610527695	11.73904663	0.298195374	5.911424461	4.827714047	0.066321122	0.999793753
Gm29170	1.321630254	1.06271441	0.960314734	1.045105351	0.297690715	2.053990024	1.737735846	0.345693007	0.999793753
Cbx4	54.20509844	36.83073993	38.68510861	37.94586962	0.297665254	7.773928489	2.642081195	0.156961558	0.999793753
Gm5803	4.087892954	4.589036717	3.329368872	3.978563048	0.297355519	1.992279296	1.755079629	0.352086943	0.999793753
Wsb2	2.243866192	1.896235926	1.599296807	1.886132335	0.297326003	3.499035871	3.115588566	0.21531586	0.999793753
Gm10244	11.88980739	9.886676247	8.540122092	9.793855356	0.297154387	3.533874187	3.178558783	0.21352487	0.999793753
Gm17035	9.828954736	7.077671155	6.451674651	7.772441009	0.29684935	1.760540297	1.21913912	0.376678733	0.999793753
Cldn15	2.737342662	1.80685645	1.420707754	2.405120035	0.296790294	2.192865917	0.817375775	0.397756698	0.999793753
Tmem51	0.646012868	0.837330131	0.704102763	0.544903995	0.296429896	0.493245151	0.74676532	0.490399246	0.999793753
2310009B15Rik	3.356959725	3.389193387	2.981659659	2.700193904	0.296284251	2.47782902	2.528188747	0.304814204	0.999793753
Pros1	0.296299933	0.384049412	0.276808641	0.2967864	0.29583072	0.493542389	0.806780847	0.491273979	0.999793753
Gnl3	66.32095729	75.78067436	62.1318205	57.65007582	0.295661099	6.949616951	7.888456446	0.0523578	0.999793753
1700056E22Rik	2.61871372	2.057120015	1.779235418	2.158651956	0.295622526	1.519039415	1.212342743	0.405297235	0.999793753
Gm22133	257.2568446	174.9772445	189.1757095	175.1644508	0.294839305	4.450549976	2.296262322	0.176034407	0.999793753
Wfdc17	3.408839009	2.945579729	2.35896128	2.995118992	0.294778787	0.753119557	0.908309051	0.470039768	0.999793753
Gm13402	4.856523625	3.839957362	3.558470836	3.76509062	0.294494817	0.866788827	0.978378833	0.46077571	0.999793753
Fam136a	7.082950118	12.24506653	8.56210402	7.751571913	0.294455232	4.599445996	1.249880508	0.309904257	0.999793753
Gm17080	12.54587259	19.00024701	13.9530669	12.67670264	0.294217987	3.577846792	1.801717247	0.223850702	0.999793753
Slc35d2	1.543363344	1.098576805	1.270584637	0.953911184	0.29402803	1.534338665	0.981719848	0.406070221	0.999793753
Stard8	1.883323112	1.808200638	1.131799508	1.985700166	0.294027355	3.247417832	1.25291167	0.302084933	0.999793753
Gm21958	3.831962904	3.589378134	3.007493613	3.251922713	0.293756473	1.228492554	1.275194986	0.433237673	0.999793753
Usp22	17.88649781	13.91218281	13.69008646	13.14757932	0.293667251	6.167197124	4.651772703	0.070292555	0.999793753
Neurl3	18.92027508	12.6707168	13.99200614	12.66399992	0.293616201	5.555983926	2.244137019	0.184854547	0.999793753
Slc25a29	0.83664368	0.892523803	0.675463126	0.78410974	0.293527608	1.140474586	1.184429018	0.440201108	0.999793753
Gm14681	8.399346141	14.57235123	10.55419939	8.855932857	0.293407352	2.166351196	0.928052875	0.369338175	0.999793753
Dnajb1	74.32474829	46.29692841	58.15723061	43.64684827	0.293397642	7.480569448	1.149883583	0.336213699	0.999793753
Gm5045	2.309317218	2.217202581	2.010484958	1.80650252	0.29323111	0.865719877	1.058828753	0.462705875	0.999793753
4930535I16Rik	24.97231824	22.7437937	20.47092054	19.80887446	0.293154583	3.531029775	4.057468483	0.219873558	0.999793753
Gm8894	17.93004465	21.04036788	17.64668578	15.26380948	0.292909449	3.058874426	2.74158197	0.252268606	0.999793753
Snhg4	1.336918508	1.395749611	1.18564852	1.122200349	0.29261586	2.588251835	2.694605602	0.298832218	0.999793753
Nudt12	0.275227023	0.422797915	0.285691062	0.304697722	0.292414498	0.627385672	0.710853949	0.484464449	0.999793753
Gpr183	1.688043482	0.889414228	1.367588157	0.803082823	0.292126696	1.856141804	0.551061137	0.483473423	0.999793753
Gm13803	3.839416969	2.6160621	3.085463465	2.350525285	0.292074189	0.658807666	0.689304868	0.482403089	0.999793753
Gm17084	1.334328904	0.797131908	1.046489506	0.750326799	0.292038585	2.049905426	0.83635485	0.392636494	0.999793753
Rpsa-ps10	6.638055954	7.424537414	5.824901791	6.060902487	0.291965439	2.554522358	2.522559358	0.30351081	0.999793753
Lysmd3	8.762738568	5.304788362	6.258458685	5.621121208	0.291911966	4.351917329	1.439266613	0.275443267	0.999793753
2810001G20Rik	2.005420741	3.520782639	2.141142339	2.537321997	0.291848747	1.499120289	0.758799143	0.414273624	0.999793753
Ppid	20.72328634	25.68889605	21.03676708	18.18751459	0.291837335	6.637822861	4.642235671	0.070516787	0.999793753
Cfap43	11.79030266	7.207889542	7.653840035	8.402940971	0.291773135	6.451248168	1.484039038	0.275981539	0.999793753
Smarcd3	0.697902085	0.590564871	0.675321777	0.411571468	0.291696683	1.664344775	0.907801524	0.395237445	0.999793753
Pdcd6	12.43860899	15.68162565	11.59149304	12.19296433	0.291232439	4.316995372	3.724027283	0.159342747	0.999793753
Napa	17.7883892	11.50364406	12.96846129	11.7895668	0.291192427	5.68271372	1.889460137	0.221112672	0.999793753
Gm6395	1.543541813	1.325975504	1.011932686	1.413310475	0.290996303	1.069905457	0.927854485	0.449676682	0.999793753
Fem1c	4.431748686	3.34101774	3.436457836	3.13369163	0.290941439	4.370747495	3.03567596	0.15573308	0.999793753
3010003L21Rik	5.130754748	4.99266678	4.174294734	4.386212038	0.290928087	3.052576707	3.47842287	0.256105606	0.999793753
Ctsl	55.55514011	23.1588644	35.72312343	30.81024658	0.290910891	6.166167824	0.409725408	0.557021686	0.999793753
RP24-175C20.10	1.776930261	0.710854838	1.306512723	0.780634926	0.290854222	0.082274292	0.290634761	0.607515252	0.999793753
Cd300ld	20.67638067	16.00441964	15.7581735	15.25782689	0.290842792	5.490553759	4.314718609	0.079069643	0.999793753
Mycl	3.599625937	2.563231993	2.631106429	2.577641832	0.290841724	3.538600571	2.217919053	0.223124445	0.999793753
Nutf2-ps1	4.065619179	4.77835964	3.56533517	3.917088723	0.290769728	1.870478291	1.622522181	0.374918321	0.999793753
Igfbp4	17.10211546	18.31606991	13.23950993	16.73037115	0.290630766	6.1782867	4.925283429	0.066910811	0.999793753
4930594C11Rik	0.94527745	0.527658129	0.524836775	0.718524154	0.2901313	0.996259009	0.588650467	0.469500232	0.999793753
Amer2	3.208673186	2.331907251	2.289832779	2.396359664	0.289614845	2.824240706	1.915501278	0.279732762	0.999793753
Bend3	1.714150951	1.918651312	1.521182356	1.554492672	0.289541393	3.533427989	3.882414843	0.225415304	0.999793753
Gm15890	1.809045775	1.887919668	1.469602241	1.658595764	0.289298906	0.525507825	0.858814477	0.498170338	0.999793753
Smyd3	1.252951243	1.703156798	1.259516826	1.24457891	0.289140793	3.664724634	2.500583976	0.215164106	0.999793753
Hist1h2be	0.941548247	0.771051599	0.689891008	0.759146941	0.289074228	1.84216786	1.512632435	0.380702743	0.999793753
Slc22a5	1.439645251	1.192875065	1.207786639	1.018867115	0.288905557	1.948639815	1.515923184	0.370222728	0.999793753
Gm26635	1.893207452	1.199675868	1.159460071	1.457168926	0.288870846	2.230972722	1.047625942	0.344057351	0.999793753
S100a8	747.7086979	614.4074058	500.0318097	654.0172905	0.288776983	8.772529232	3.423537239	0.110217541	0.999793753
Clybl	4.497062944	4.740064974	3.906946323	3.916909771	0.28857543	2.437565674	2.42363516	0.321994129	0.999793753
Mmp28	1.266303618	1.245812555	0.908754211	1.219757184	0.288541605	2.209300027	1.611808038	0.346399566	0.999793753
Mgl2	2.140264696	1.582823194	1.140840539	2.012651307	0.288464343	1.897853029	0.772347948	0.41035343	0.999793753
Gm9009	6.688016656	11.41554371	7.135134264	8.226838499	0.288304217	1.514750677	0.786904539	0.417232831	0.999793753
AC157822.2	37.20341964	66.4547723	23.35034673	64.76816459	0.288201601	1.801291536	0.296090415	0.60766386	0.999793753
Ppp2ca	36.96084137	34.17452192	29.98949995	30.29959944	0.28790945	7.94602639	10.43916608	0.053734069	0.999793753
B4galt6	1.522434768	1.401637329	1.082409058	1.396298896	0.287721324	2.996319193	2.343679752	0.266514173	0.999793753
Mblac1	0.926050556	1.867135231	1.201573358	1.171668567	0.287150695	0.86251446	0.526767343	0.492902785	0.999793753
Gm10357	71.80469735	85.0193157	61.19940816	71.83792903	0.28708007	4.269335151	3.664870838	0.16911262	0.999793753
Gm15542	17.04305305	16.60673592	15.58494988	12.94232557	0.286932681	4.226099009	4.099621267	0.172788386	0.999793753
Gm28535	3.900713293	4.796382577	3.196592446	4.18490886	0.286914237	1.882484511	1.289184822	0.380047937	0.999793753
Iah1	4.129343617	3.398255402	3.061671336	3.317191528	0.286780417	1.739956633	1.433993574	0.395152174	0.999793753
Gm37256	14.33840399	14.58834887	9.663197306	14.8921973	0.286435301	2.945177804	1.545040467	0.273388014	0.999793753
Pglyrp1	19.84722441	18.07428721	13.72313204	18.4580852	0.2864091	5.016314128	3.32974127	0.113376397	0.999793753
Hspd1	205.6919521	249.4066218	211.0852036	174.9633336	0.286344484	9.12049281	4.409854677	0.076288542	0.999793753
Gm15512	0.966013926	1.185115013	0.807763946	1.018526242	0.286268535	1.246034903	1.023262649	0.443653317	0.999793753
Spta1	0.599950037	0.726024045	0.454095787	0.672098397	0.28614604	2.602580069	1.381094773	0.308081528	0.999793753
Ncoa4	16.40607141	15.29452405	13.11833098	13.78381747	0.286023046	6.032287777	8.679172703	0.07386255	0.999793753
Ackr4	0.734105532	0.638746154	0.571511983	0.592602445	0.285995873	1.797932238	1.574419505	0.390325555	0.999793753
Cisd3	1.599521657	1.186692363	1.207516314	1.149866811	0.28573765	0.25757549	0.648222568	0.527217572	0.999793753
Zfp637	2.195877074	2.833719579	2.426419295	1.842237556	0.285688365	2.6083859	1.544489499	0.308164592	0.999793753
Mipep	7.107351311	8.977478343	6.906661665	6.749649595	0.285638949	4.171541325	3.467964344	0.179129038	0.999793753
Hlcs	1.938996133	2.470712261	1.764232643	1.98130081	0.285433967	3.386404643	2.548499438	0.241097299	0.999793753
Bfsp2	28.49846961	52.3262842	34.76529606	33.88350952	0.285199305	5.992648653	0.913020853	0.386513184	0.999793753
Timp2	9.482510497	7.671466592	6.567400274	7.998382242	0.285189635	4.957138598	3.509177849	0.106119275	0.999793753
Rcn2	3.446196148	3.566079325	2.994265098	2.96065461	0.284938744	3.957040804	4.949018672	0.198190907	0.999793753
Prss34	17.0833481	11.28528822	10.75344915	13.33832893	0.284490107	4.008365275	1.61166552	0.247199437	0.999793753
Anxa11os	1.319257824	1.36045974	0.98902235	1.287937413	0.284420654	1.678080715	1.298227658	0.405610759	0.999793753
Nat14	0.698811997	0.95049494	0.574259637	0.828899181	0.284322236	0.777242946	0.687952077	0.483684856	0.999793753
Nudt2	4.372054544	4.54173148	3.794298489	3.778457806	0.283978873	1.852910113	1.70303368	0.387949603	0.999793753
Acad11	1.205340145	1.192869267	0.923938539	1.114448379	0.283970338	3.460368854	3.191304237	0.238922054	0.999793753
1810055G02Rik	12.22859109	7.724219682	7.215262865	9.737860731	0.283909979	4.130138685	1.211770192	0.313476254	0.999793753
AW209491	3.592508535	3.592926703	3.169730325	2.93554233	0.283729635	2.777489991	2.802878453	0.2941335	0.999793753
RP23-423B21.6	2.195663071	1.957504622	1.709356081	1.818943391	0.283699299	2.195225892	1.923591968	0.355782626	0.999793753
Ltb4r1	5.256964471	4.588430297	4.013703236	4.351731713	0.283644559	2.695847106	2.43803173	0.302615245	0.999793753
Rps2	255.3935094	353.3995794	263.5575915	253.9582016	0.283500126	9.011769603	3.354990679	0.112860951	0.999793753
Gm10240	1.75546975	2.407781605	2.082528136	1.454275996	0.283337459	0.078377342	0.506943327	0.547106655	0.999793753
Aqp9	1.09637412	1.080712113	0.895272211	0.955604173	0.283023666	2.105040186	1.922592318	0.365070347	0.999793753
Gm45291	2.481271685	3.494037192	2.253657699	2.834165858	0.282525887	3.042308406	1.581045127	0.27090822	0.999793753
Apbb2	0.447351835	0.334061583	0.389833087	0.273684938	0.282421084	2.032463803	1.052734549	0.372933894	0.999793753
Thnsl1	0.314577748	0.330794532	0.248790772	0.300089736	0.282157928	0.413968961	0.747442085	0.518375316	0.999793753
Spa17	3.082412955	3.233485033	2.844093562	2.527756221	0.281968603	1.691232277	1.466822543	0.408203785	0.999793753
Ighv1-59	9.31749329	1.987963274	5.731402221	3.82044067	0.281916223	0.965364075	0.159284783	0.705192169	0.999793753
Spred1	2.133656519	2.177118683	2.029440399	1.63781442	0.28189111	3.773713482	3.192853951	0.217730623	0.999793753
Wdr45b	8.921264948	6.615250651	6.683508172	6.536765134	0.281592197	5.043112209	3.26184422	0.11645946	0.999793753
Gm44264	4.978956994	7.444815293	5.761333735	4.819315994	0.281498825	2.137592938	1.111766426	0.3645288	0.999793753
H3f3b	250.5375636	196.5618727	191.7676195	188.8856898	0.2813613	9.268945266	4.818480285	0.066522008	0.999793753
Zfp472	13.73898895	8.541088422	9.657494154	9.298886437	0.281346933	4.623784314	1.548975455	0.259641052	0.999793753
Fam210b	0.703255645	0.594822575	0.521423706	0.582594946	0.281282175	1.200553177	1.078930792	0.455033502	0.999793753
Mir3057	20.63159229	8.945834733	15.19845053	9.823990295	0.281245298	0.449578762	0.33457111	0.582174923	0.999793753
Eif5b	67.36338428	85.41240485	69.49909175	60.57573345	0.281084187	9.432245692	4.142328759	0.083742879	0.999793753
Arhgap22	0.796890874	0.855116555	0.616336452	0.790785597	0.281055033	1.62872016	1.247402151	0.416510004	0.999793753
Fam220a	1.637588486	1.520292137	1.531268977	1.155828132	0.280835521	2.738542937	1.895530563	0.303000498	0.999793753
Gdap10	1.150020409	0.534640133	0.665983382	0.765811756	0.280621452	2.008626114	0.570151394	0.476281718	0.999793753
Spint2	2.924498553	2.692979003	2.318160984	2.46677895	0.280418764	3.583725592	3.79339419	0.236376859	0.999793753
Gm16365	1.118363896	0.578175398	1.026935594	0.408170051	0.28031794	0.294723637	0.268184836	0.621456079	0.999793753
Abca13	2.623598772	2.135950052	1.649934275	2.407094141	0.280045092	5.449064911	1.95879197	0.211538498	0.999793753
Tnfsf12	1.639017797	1.113062605	1.493853104	0.842982666	0.279937374	1.038168176	0.541087649	0.487300629	0.999793753
Ddx3x	173.4736445	130.9843459	131.8322297	127.6634706	0.279763093	9.541617744	3.946750823	0.089821559	0.999793753
Tceal8	6.072911643	7.872543988	6.033989174	5.854914232	0.27973209	4.062129958	2.969831014	0.197502337	0.999793753
Mycn	1.398190062	0.953823813	0.993028111	1.00866	0.279695933	1.891688485	1.119487186	0.391338672	0.999793753
Pctp	2.179670667	2.519814631	1.477577803	2.532662941	0.279579914	2.599509775	1.016244368	0.348942684	0.999793753
Kctd10	15.14467528	13.53281758	11.59579277	12.85339854	0.279404901	5.750795253	6.428838927	0.085436432	0.999793753
Mnt	12.61798421	7.326613512	7.961889434	9.039472376	0.2791271	5.423645986	1.087701737	0.344174625	0.999793753
Gm10532	1.105465306	0.707580148	0.73767518	0.804790165	0.278986384	1.03916468	0.735322854	0.470971998	0.999793753
Ppp1r42	1.590642321	1.14539578	1.362172356	0.964337852	0.278955569	1.038129869	0.719907161	0.471027595	0.999793753
Igkv9-120	9.26470296	4.447575058	7.479845214	4.160585125	0.278938304	1.240527605	0.386366326	0.555074165	0.999793753
Gcnt2	4.121911816	3.213916329	3.188871208	3.066681824	0.278465094	4.589387818	3.47009249	0.148878548	0.999793753
Hyou1	27.58454843	24.03125895	23.0248977	21.00268575	0.278463048	7.436857314	6.720361996	0.063273304	0.999793753
Anp32b-ps1	3.915068091	4.219176672	3.483357995	3.453949095	0.278445273	1.577519256	1.383547884	0.426423872	0.999793753
Zfp36l2	87.29409011	88.47379866	76.93555077	73.00922419	0.278394884	8.169940848	10.45595498	0.06173342	0.999793753
Gm43181	1.286101873	0.869973793	0.819203952	1.017010578	0.27837939	1.132854376	0.768494993	0.464785519	0.999793753
Nop58	22.64242676	27.98213531	22.22936178	20.95885046	0.278356	7.981939206	5.30936155	0.062097753	0.999793753
Cdk14	0.121916663	0.083169677	0.083257824	0.091333914	0.278264451	0.938546991	0.764410626	0.480010071	0.999793753
Gm5611	1.279514924	2.115710914	1.32816165	1.573913938	0.278192875	0.55408833	0.559810647	0.512212754	0.999793753
Gm8112	3.752879242	4.969908185	3.761232707	3.683996361	0.278165315	1.013844189	0.897844563	0.474004282	0.999793753
Dock1	0.746497989	0.853833422	0.579475172	0.787077465	0.27797269	2.818457038	1.760781663	0.299934472	0.999793753
Ighv1-69	33.99159589	9.277161945	16.83599402	20.01183208	0.277385034	2.839641933	0.188191034	0.685556314	0.999793753
Npm1	679.9724799	893.5361561	699.7858637	643.5911691	0.277186976	10.92661039	3.740212023	0.096902122	0.999793753
Ret	0.331340697	0.283732301	0.269573152	0.254932766	0.276815295	1.037615633	0.995443923	0.474435878	0.999793753
Apoh	1.215833503	1.021419022	0.985983659	0.921384284	0.276723953	0.829620133	0.886317328	0.491176324	0.999793753
2610306M01Rik	1.801799326	1.618320391	1.628973694	1.286923873	0.276527397	0.82914218	0.840421274	0.491486835	0.999793753
Ica1l	0.893303362	0.618825946	0.586877503	0.703416781	0.27650378	1.955982127	1.07479136	0.390417146	0.999793753
Nfkb2	23.27531921	12.12814748	14.56495421	15.66790547	0.276489983	5.759460114	0.721995105	0.438546053	0.999793753
Mpzl1	0.66534776	0.671567593	0.690644058	0.449689697	0.276395841	1.218147891	0.812964077	0.461493828	0.999793753
Gm15559	3.322964421	3.962292287	2.865146356	3.362325882	0.276238987	2.957973114	2.258456281	0.289516331	0.999793753
Dph1	2.138866954	2.766890148	2.009852549	2.183920519	0.276216719	2.644679467	1.837476293	0.320632522	0.999793753
2310043M15Rik	0.740959705	0.41186554	0.323844523	0.657884733	0.276211255	-0.072212328	0.29364925	0.605697845	0.999793753
Gm14005	3.465014008	2.957156127	2.674508399	2.810285732	0.276086621	2.636825086	2.209262609	0.321792719	0.999793753
Scp2-ps2	1.103473277	0.97796091	0.925152544	0.850219202	0.275975376	0.586149813	0.796589522	0.51302081	0.999793753
Hspa1l	4.777476839	4.116459146	5.416879351	2.169861934	0.275959239	3.368603789	0.405006114	0.553101368	0.999793753
Pgk1	45.61170401	49.23398349	40.79026701	40.26566432	0.275897084	6.62865797	8.910930028	0.073857682	0.999793753
Traf4	14.33144814	10.61570577	11.55350014	9.756845769	0.275773064	5.257503558	2.68639266	0.147824642	0.999793753
Tst	3.315531372	3.183280608	2.523830289	3.029661241	0.27572199	1.778411277	1.401899632	0.409520633	0.999793753
Gm38287	1.683145424	1.786113761	1.624531867	1.338764158	0.275711228	1.777318142	1.368028263	0.409589126	0.999793753
BC022687	0.632519127	0.455466781	0.36111201	0.566867325	0.27559921	0.122435175	0.456466981	0.554233946	0.999793753
Gm8172	23.17571164	28.29865721	22.29658749	21.71101855	0.275541544	4.174316057	3.581542482	0.194725815	0.999793753
Gm10182	291.726278	360.8153342	261.3672932	296.5909451	0.275465437	6.372575283	4.369410719	0.07848404	0.999793753
Gm3851	4.761297672	8.959900511	6.326170375	5.421730493	0.275190185	1.107132533	0.553682249	0.482469286	0.999793753
Rpl15-ps3	7.188862709	7.280309405	5.519969395	6.852832255	0.275187853	2.089650002	1.569821293	0.379878464	0.999793753
Sdf2l1	17.81928545	25.085477	19.51806266	17.17425018	0.275124211	4.473021771	2.215833749	0.182765315	0.999793753
Ptk2	1.89299503	1.537873412	1.511512357	1.420158084	0.275025	3.01329374	2.359068141	0.286569452	0.999793753
Cebpe	43.58825718	38.32690422	30.21442591	39.87127564	0.274569018	5.561681948	3.264757926	0.116324835	0.999793753
Rpl37rt	10.30871598	12.13992599	9.948260445	9.255714261	0.274510555	2.994143021	2.530398247	0.289147023	0.999793753
Ddx21	126.6320432	147.5770322	119.3425971	115.2288596	0.274416692	9.238824315	6.888398338	0.068545176	0.999793753
Golph3	11.96865264	11.26811301	10.54204951	9.335806587	0.274060529	4.820505783	5.509038848	0.128381775	0.999793753
Dus2	3.39962593	3.920278927	3.286151466	2.97754146	0.273981737	3.533117702	3.080282224	0.251273701	0.999793753
Gm6061	49.8542705	67.01193884	50.34416531	49.70899155	0.273714216	4.746633228	2.998376123	0.137238491	0.999793753
Fam71b	0.94744667	0.956303633	0.52955984	1.101406052	0.273711865	1.219475364	0.526307664	0.493084578	0.999793753
Gm17090	6.17997004	8.306846538	6.799826244	5.60368426	0.273349021	1.775952226	1.08103379	0.413672193	0.999793753
Rnf19a	11.57169039	7.465671479	7.395172593	8.900406549	0.273302817	5.245881551	1.474448348	0.273500424	0.999793753
Pla2g7	13.5512596	12.51031105	11.2964606	11.01267621	0.273301277	5.141816256	6.947750423	0.111451568	0.999793753
Irs1	0.960382483	1.144644208	0.770016145	1.033538787	0.273208237	3.181358151	1.853278778	0.275631888	0.999793753
Gm5586	1.675976781	2.04797726	1.502465464	1.686760598	0.273161245	0.585001823	0.742867492	0.517325035	0.999793753
Lgalsl	0.397380334	0.53696748	0.427765956	0.372428308	0.273028187	0.935103981	0.793464581	0.488321103	0.999793753
Cyb5d1	14.15039869	11.30352202	11.04567084	10.74212023	0.273019216	4.256040252	3.310204549	0.192065841	0.999793753
Atf5	8.387146494	7.906717452	7.444280518	6.504142095	0.272905325	3.927463214	3.736078059	0.220121072	0.999793753
Sar1a	10.13647633	9.531716671	8.282655469	8.559777067	0.272873502	4.584417618	5.775649774	0.157772376	0.999793753
Atp5s	1.345860142	0.704823343	0.88901864	0.860012618	0.272793373	0.617510727	0.472075362	0.515448388	0.999793753
Sgf29	11.12463197	10.84223255	8.93106406	9.886685017	0.27252165	4.211290128	4.616194031	0.19657878	0.999793753
Pus7	4.405828803	5.787433799	4.520246784	4.213921763	0.27227922	5.300349683	3.397758206	0.110397726	0.999793753
3110082I17Rik	26.7865821	40.95548879	28.39334922	29.65925666	0.272206725	6.507538786	1.829344172	0.227841087	0.999793753
Klhl2	3.569505784	2.861177271	2.814605353	2.69317783	0.272202677	4.795104266	3.902683607	0.13389552	0.999793753
Slc22a4	1.565689237	1.161591937	1.009604012	1.325642247	0.271913391	1.747490974	0.980800593	0.419291049	0.999793753
Gm10501	5.340617745	4.625403186	6.029451418	2.496186625	0.271906889	3.366497472	0.423997914	0.543854832	0.999793753
Apoa1bp	26.8134471	32.21190161	24.92497194	25.66896143	0.271892734	4.64642741	4.307621607	0.151732566	0.999793753
Gm10658	1.363303077	0.713958161	0.686126255	1.088948447	0.271841656	0.617984303	0.393481933	0.551554416	0.999793753
Ntpcr	4.758091411	5.307928876	4.256941106	4.37173081	0.27166338	3.659415645	3.618476787	0.244620456	0.999793753
Fh1	10.07014458	12.9084281	10.45300808	9.243297473	0.271650143	5.184611875	3.396735948	0.111349947	0.999793753
Cebpz	41.44614958	35.36832598	33.05342498	32.79003928	0.271505693	7.18621344	6.577441958	0.072227266	0.999793753
A930024E05Rik	0.894400727	0.398693584	0.596832134	0.505189374	0.271447916	0.331477866	0.346257836	0.575818328	0.999793753
Gm20538	16.1503217	19.64107715	15.64672806	15.0416207	0.271320668	1.952292572	1.442785468	0.399509552	0.999793753
Gm12033	0.84619949	1.218669103	0.690149201	1.083384159	0.271280683	0.120060941	0.432333575	0.56043673	0.999793753
Mcemp1	60.52316843	48.26199997	42.2895915	51.03345963	0.270552786	6.242507231	3.398037703	0.110385706	0.999793753
Lta4h	33.40829821	33.95297599	26.7557896	31.03846426	0.270448968	7.579794496	7.063888562	0.070833161	0.999793753
Aldoa	64.70109941	64.26876006	52.95676823	57.69439915	0.270372487	7.818943448	9.09453019	0.070313931	0.999793753
Bach1	6.606236949	4.564127528	4.558036982	5.022493177	0.270304412	5.010021183	2.20306276	0.183897819	0.999793753
Gm11505	591.9136731	511.4966116	388.0310462	559.1076811	0.270084916	8.563878707	2.151292949	0.195010193	0.999793753
Fbxo10	2.220626199	1.970906032	1.500965173	2.096315132	0.27003948	3.212464147	1.772647282	0.279123126	0.999793753
RP23-243D10.3	9.777100583	9.778238638	6.906837639	9.879057505	0.27003468	2.063778605	1.198936567	0.391246545	0.999793753
Timm23	22.48249571	24.80891346	20.16931706	20.41530794	0.269981237	5.300778871	6.797379561	0.108627057	0.999793753
Atp5g2	14.64376184	15.10110311	13.36143836	12.16122023	0.269867637	4.542403806	5.178087	0.167554363	0.999793753
Sc5d	5.463926655	3.943447493	4.340954148	3.726898086	0.269864609	4.420483617	2.133352587	0.190047445	0.999793753
Id3	11.22677304	10.32442233	10.00385297	8.485601891	0.269677105	4.176292827	3.594072658	0.204243686	0.999793753
Tmem237	1.850628115	2.53134545	2.184137465	1.57701979	0.269510055	2.321107622	1.059209666	0.367893408	0.999793753
Bivm	0.719967979	1.050699562	0.792181374	0.728741078	0.269399347	1.844761671	1.017021311	0.413411797	0.999793753
Myeov2	7.393701313	6.982406029	6.500519884	5.836066283	0.269348785	3.343351497	3.092574377	0.271438653	0.999793753
Rcan1	2.875930192	3.132470063	2.483545687	2.675528083	0.269274952	2.834050751	2.519528854	0.313727548	0.999793753
Gabarapl1	11.49296366	7.53929887	8.55706466	7.771835343	0.269136928	4.165471777	1.621502054	0.245906742	0.999793753
Batf3	0.986008996	0.728214474	0.708574656	0.759713714	0.269064396	0.480157638	0.638818782	0.532437783	0.999793753
D630045J12Rik	0.562859725	0.938148691	0.724481733	0.564970743	0.268986521	3.251646809	0.991469783	0.3546367	0.999793753
Tsen54	3.52343776	4.967886253	3.555092847	3.740949925	0.268945413	3.298791482	1.784812356	0.275045418	0.999793753
Ltf	950.4288775	799.3064439	628.499182	874.6782641	0.26885202	11.45606961	2.364588921	0.173503858	0.999793753
Tnfsf13	8.028298281	7.352853166	5.683698888	7.528525245	0.26877259	3.565673118	2.234654141	0.257981357	0.999793753
Aif1	1.818492489	1.745955996	1.641418227	1.417168313	0.268569477	1.413714181	1.118125695	0.460722659	0.999793753
Gm10916	3.134767411	3.130116087	3.123792204	2.247517449	0.268561395	0.614577888	0.675908494	0.521859456	0.999793753
Rnf150	0.087814213	0.087683915	0.083860649	0.066663198	0.268371051	0.614672625	0.731088404	0.522153226	0.999793753
Eif1	79.18314901	65.71436224	62.68652883	61.78624974	0.268349644	7.145826682	5.631412561	0.076028411	0.999793753
Fam84b	1.962239559	1.59941139	1.474589642	1.584006535	0.268317081	3.313938123	2.505337079	0.275273982	0.999793753
Gm29151	1.036306954	0.786720842	0.675443927	0.889358453	0.267974276	1.172203965	0.786678179	0.478672883	0.999793753
Nsdhl	3.481404784	3.036817714	2.489973342	3.11110243	0.267911327	3.13402557	2.155258866	0.288451697	0.999793753
Gm45162	0.881995724	2.446352864	1.220705206	1.65322814	0.267907424	0.11796995	0.249487814	0.633656502	0.999793753
Pelo	5.867109056	7.486545442	6.050883118	5.427754638	0.26770406	3.332450348	2.203736385	0.27502424	0.999793753
Ncl	635.0153361	866.1974827	659.4175715	630.737205	0.267690383	12.7976392	3.00055834	0.129446359	0.999793753
Igkv1-110	75.06274832	36.10681675	60.67148406	34.71469887	0.267679585	4.382950897	0.327981533	0.596319992	0.999793753
Gm20667	0.721743651	0.84359685	0.749184102	0.595547598	0.267170087	0.614010363	0.696458498	0.524017139	0.999793753
Slc35e4	1.008406473	0.797327092	0.903074762	0.64627295	0.267160939	1.431027685	0.82631923	0.461578054	0.999793753
Mir6925	33.74263642	31.56601684	30.53506879	25.54237477	0.267158342	1.170629334	0.969699857	0.480020941	0.999793753
Bcl10	15.68499144	11.23717584	11.19857945	11.94850353	0.26697739	5.841294781	2.66376177	0.149283515	0.999793753
Gm2423	20.26996677	25.52835765	20.61470052	18.77606817	0.266809894	3.987865368	2.749055799	0.225549345	0.999793753
Lbp	3.648113964	3.069286084	2.368385406	3.410232193	0.266700918	3.92923184	1.726946046	0.232642177	0.999793753
Ppp1r9a	0.3751107	0.456187705	0.32880326	0.386712714	0.266381774	2.523959042	1.684442612	0.351004602	0.999793753
Ier5l	2.189593559	1.928872677	1.921370885	1.618413608	0.266344859	2.397292655	1.685695251	0.365080891	0.999793753
Gm6457	1.56053722	1.426942964	1.234185386	1.331964328	0.266337448	0.329109041	0.655158396	0.549265882	0.999793753
Tcea1-ps1	3.014786269	3.666406824	2.642610717	3.108032328	0.266320177	1.55477131	1.07774541	0.449228418	0.999793753
Lrp12	0.489911923	0.572071854	0.536026761	0.3769371	0.266172117	1.254983572	0.805879476	0.475525963	0.999793753
Ltv1	50.61836389	55.97478698	44.56887331	47.18686165	0.265611253	6.456437819	7.191611865	0.088021616	0.999793753
Rps24-ps3	10.84723099	11.86101968	9.539416429	10.0072737	0.265538541	2.129906162	1.676033965	0.393069412	0.999793753
Mif	85.27020033	107.1643181	86.12912535	79.53176259	0.265426402	5.637882246	3.907559036	0.104714466	0.999793753
Etv5	1.771300211	2.154151771	1.853966486	1.525196641	0.265280729	2.931563443	1.870075718	0.311484708	0.999793753
St3gal2	3.78448076	4.417904298	3.616590409	3.445509788	0.265258656	4.277229383	3.837107242	0.203140063	0.999793753
Eif3j1	30.21952348	34.86880763	28.28445153	27.75487893	0.265184699	7.466944806	6.80093512	0.076819729	0.999793753
Prr5l	0.695013341	0.667290471	0.708780716	0.46281734	0.264713895	1.711800152	0.88940904	0.435241603	0.999793753
9530082P21Rik	0.637907688	0.804607812	0.64917718	0.593456663	0.264583161	1.757069493	1.172510965	0.430726254	0.999793753
Zc2hc1a	1.22577627	0.977972526	0.931883849	0.964756174	0.264290883	1.896817157	1.282761391	0.41732475	0.999793753
Rpl38-ps2	47.19988385	46.68213759	44.272055	36.57476199	0.264183746	3.239191025	2.514666704	0.28773848	0.999793753
Slc38a2	36.61839316	24.19687789	26.83981372	25.55065699	0.264139932	7.03603347	1.787862189	0.232710279	0.999793753
Rad51d	2.804781233	2.50502642	2.115856156	2.458642698	0.264099508	3.219294517	2.538800504	0.289318016	0.999793753
A230072E10Rik	0.271238608	0.176713146	0.251384829	0.13277786	0.263906359	0.511403629	0.37830217	0.559119198	0.999793753
Utp15	5.920991192	6.284718088	5.435751406	5.082123204	0.263825585	4.541324187	5.051617525	0.177383752	0.999793753
Igkv4-55	48.57880407	6.290408856	23.55413502	23.58794504	0.263771912	3.292154655	0.078156814	0.793706636	0.999793753
Gm5909	4.349618257	4.266904779	3.140862107	4.286971565	0.263761854	2.397325171	1.415883613	0.369744426	0.999793753
Moap1	19.79265706	15.98192237	14.62778034	16.20440568	0.263480684	4.476825933	3.189463937	0.18619535	0.999793753
Cdk5rap1	1.657830053	1.574769102	1.464561866	1.320259616	0.263478683	2.405279375	1.886760177	0.369344704	0.999793753
Tra2b	113.5892959	100.3518912	93.27759293	91.1397294	0.263454782	9.068731259	7.271996887	0.079708925	0.999793753
Tomm20	17.43089144	17.30451929	15.03102143	14.9162054	0.263179301	6.314146983	8.664226883	0.09398883	0.999793753
Mrpl19	4.156114897	5.654752414	4.24491836	4.218006842	0.262886041	4.647236115	2.582699492	0.165611838	0.999793753
Gm16121	3.037593796	4.000412114	3.236792233	2.834262624	0.262717155	2.910759063	1.695122918	0.318136681	0.999793753
Gm3940	1.962712707	2.96123696	2.619429921	1.625961357	0.262566998	0.159253717	0.388644607	0.569485155	0.999793753
Chst11	3.747564245	3.008921073	2.581989182	3.246520404	0.262323873	4.132153204	2.249629122	0.220710142	0.999793753
Mfsd10	2.574062158	3.636756933	2.867433998	2.493338242	0.26201739	3.089213975	1.504797824	0.302843912	0.999793753
Prdx5	134.1235517	114.93662	93.4618474	121.5024139	0.26200572	7.957582233	3.23159153	0.117869828	0.999793753
Gm15427	44.59587419	51.90605803	41.79248642	41.4883206	0.261970139	4.58643944	4.344950353	0.174724525	0.999793753
Rpl36a-ps2	22.6406379	29.70797453	23.50142733	21.68316861	0.261932846	2.993465805	1.829204125	0.311789414	0.999793753
Clec4a2	6.292333131	5.56439481	4.1681701	6.066968716	0.261834933	4.027087123	1.741761273	0.23086478	0.999793753
Gm8806	3.7018328	5.165949339	3.574488592	4.084601509	0.261810782	2.57206103	1.329470564	0.354103843	0.999793753
Cbarp	2.35175321	2.583834972	2.176916139	2.08337024	0.261459352	3.539362088	3.220570154	0.273171527	0.999793753
Jmjd6	14.65749982	12.53806914	11.90954089	11.56692259	0.261171178	5.900201907	5.453759918	0.10497436	0.999793753
Faap100	1.522226695	1.785047606	1.507730192	1.347688615	0.261131732	3.029746669	2.252512122	0.309937242	0.999793753
Zkscan14	5.084608324	3.613168544	3.854273024	3.650422243	0.261110571	3.888580689	1.900159925	0.243911549	0.999793753
4930556J24Rik	30.48042272	39.70264112	28.54749199	32.08499126	0.260783503	5.32470687	3.064499417	0.126092967	0.999793753
Rpl23a-ps3	15.08201249	20.02370206	14.18772938	16.15033424	0.260733316	3.095263177	1.761076684	0.304704708	0.999793753
Cacna1a	0.243994613	0.269910673	0.242259415	0.201332434	0.26069616	1.51683776	1.059737955	0.462945283	0.999793753
Trim32	2.325766365	3.007340849	2.667291911	1.938024719	0.260655609	3.028735338	1.341803926	0.310871317	0.999793753
Nolc1	157.4256386	200.2375187	160.3661995	148.5168902	0.260639275	9.244447479	3.967084523	0.089162537	0.999793753
Ighj2	311.9030879	176.7696943	230.7193875	190.9292514	0.260627728	4.518155161	0.841192524	0.398237217	0.999793753
Inpp1	5.203228645	3.114424507	3.552044289	3.627728924	0.260580639	4.654507576	1.14827769	0.327098581	0.999793753
Efr3b	0.231265108	0.284211643	0.201648492	0.243836631	0.260515784	0.764695771	0.711443342	0.521936131	0.999793753
Ubtd1	4.957736279	2.932148189	3.375925399	3.429067994	0.26047259	2.520809145	0.889082099	0.378960278	0.999793753
Aprt	14.25028386	12.96176673	11.44439475	12.05948035	0.26042398	4.366556548	4.384164093	0.204058408	0.999793753
Gm43713	2.395716234	2.821523824	2.652587262	1.852361039	0.260233502	2.245088097	1.087660781	0.392429053	0.999793753
Pgam1	30.62916008	34.58388376	29.28725797	27.06292029	0.259915038	5.803471315	5.674102478	0.108484956	0.999793753
Gm17249	1.193970212	1.362322832	0.969937479	1.240629632	0.259617195	2.104524554	1.278336825	0.405966118	0.999793753
Mcph1	2.381893141	2.517806675	2.295272952	1.93874674	0.259538939	4.167941115	3.394302135	0.222439723	0.999793753
Bend5	1.726281417	1.408809603	1.552992181	1.152743754	0.259231686	1.678829061	0.928302564	0.448268203	0.999793753
Eri3	3.685785922	4.621667528	3.47050509	3.716258384	0.258827422	3.559331077	2.38360734	0.276464117	0.999793753
AI429214	0.690363492	0.903853768	0.553744771	0.827149442	0.258386244	0.642726829	0.53880524	0.535319984	0.999793753
Vasp	133.9020272	141.2925716	110.2382628	127.8826769	0.258206348	8.394037556	6.277850793	0.083522281	0.999793753
Gm6344	6.144144126	6.741788494	5.857110383	5.288276349	0.258032671	1.599425053	1.158813994	0.458654989	0.999793753
Ocrl	1.334367978	1.336311176	1.15314562	1.157834825	0.257780705	3.579471239	3.475305271	0.276639461	0.999793753
Prmt1	14.25236419	16.50212667	13.17898289	13.44237387	0.257603188	5.624094227	5.469931681	0.115738447	0.999793753
Slc23a1	1.066130718	0.610571179	0.737776432	0.70994865	0.257417507	1.408313464	0.597091186	0.480003444	0.999793753
Cbx8	1.862230972	1.803772391	1.539583301	1.633321924	0.257364834	2.681563266	2.213362613	0.350930235	0.999793753
Gm11808	37.37165216	46.84138464	35.67414083	37.24929654	0.257295333	4.31840019	2.97915228	0.213513129	0.999793753
Nifk	37.41696669	43.9438523	35.92818078	34.51145293	0.257199746	6.224967673	5.313173401	0.103723863	0.999793753
Fbxo33	7.350096028	5.234094527	5.940346225	4.947190814	0.257154099	4.720693224	1.885748776	0.214526019	0.999793753
Frmd6	2.36536364	3.331651541	2.5227471	2.411726373	0.257077296	3.647176947	1.761491516	0.271848104	0.999793753
Il4ra	10.2823087	7.052930683	7.038681401	7.968693228	0.257053941	5.606366279	1.879676301	0.21839205	0.999793753
Polr2l	10.16736162	13.46212584	10.17291329	10.29435104	0.256952341	4.196938266	2.437390115	0.224515689	0.999793753
Tpgs1	4.290616801	5.545442512	3.768553129	4.755846346	0.256906899	2.374345947	1.22746089	0.384754195	0.999793753
Bank1	2.677876946	1.421462786	1.721559606	1.825430203	0.256693517	3.853051481	0.730442357	0.427629759	0.999793753
Grik5	0.609387139	0.888871156	0.754201185	0.543665098	0.25652656	1.904588915	0.774040889	0.430142191	0.999793753
Gm9531	34.37551113	52.87153991	39.11682016	36.48066026	0.256335803	5.464502429	1.544238819	0.261873703	0.999793753
Acp2	2.137130403	2.769482774	2.072915618	2.179425537	0.256268991	3.586871328	2.183510727	0.278747239	0.999793753
Gm45371	11.47939533	7.347668179	8.628710328	7.651582855	0.256248829	2.055302462	0.85805518	0.41667444	0.999793753
Sgms2	3.404094626	2.194437539	2.039344188	2.809784281	0.256246203	4.036155568	1.003591205	0.354875233	0.999793753
Ighg1	6.098428768	2.3555294	3.371303324	3.941724501	0.256218772	3.371531647	0.299897414	0.609267502	0.999793753
Crispld2	4.640216985	4.564679121	3.684858503	4.290926471	0.256199454	4.36936923	3.839770426	0.211236864	0.999793753
S1pr1	5.288885719	2.978029028	3.591181665	3.56385728	0.256090977	3.570627452	0.885132001	0.38189735	0.999793753
Rrs1	56.68975837	70.75421436	56.38936834	54.03434506	0.256048646	6.931688141	4.259774504	0.093052306	0.999793753
Gm26564	1.973562734	1.776413211	1.621805898	1.625660309	0.256030417	2.40166151	1.796652186	0.38342033	0.999793753
Smyd2	4.725618607	7.105304142	5.344909637	4.911995148	0.255734942	3.921283579	1.488156887	0.264306935	0.999793753
Chst14	0.521601299	0.667727377	0.481273249	0.549955438	0.255715559	0.362668129	0.561518381	0.56235149	0.999793753
Adipor1	19.45270092	15.39039627	15.05038422	15.14751777	0.255504083	6.356557884	3.918624839	0.103006386	0.999793753
Csrnp2	0.777963267	0.746931669	0.609465033	0.711917862	0.255494474	1.615022694	1.132490269	0.461486497	0.999793753
Tmbim4	5.748976391	4.167906341	4.384322844	4.205931529	0.255399738	3.594655134	1.816222907	0.279791379	0.999793753
Ctbp2	2.434232572	2.196907163	1.991103644	2.022446877	0.255381515	3.763875892	3.37924657	0.26491103	0.999793753
Lysmd2	1.020516115	0.829069583	1.018572879	0.579379855	0.255192769	0.541303612	0.441491989	0.54874453	0.999793753
Zfp703	3.767376783	2.571400019	2.780055341	2.710865247	0.255123055	3.3459144	1.462616389	0.297410083	0.999793753
Rbpsuh-rs3	1.555070879	1.089516999	0.916164247	1.373722446	0.255073423	0.927258564	0.537922188	0.518113864	0.999793753
Gm3699	214.7992787	256.626179	204.5250882	204.3389981	0.254878118	4.057700128	3.167649741	0.240632122	0.999793753
A230020J21Rik	2.165611319	3.101222707	2.171745535	2.399435205	0.254875862	2.066582443	1.016581356	0.417929673	0.999793753
Mir17hg	2.038201657	2.236458683	2.080135526	1.625292512	0.254802417	2.84591422	1.725910131	0.339190948	0.999793753
Gm27232	23.83998493	21.33064613	19.05997249	20.10873725	0.254624324	3.669931235	3.128938579	0.274523763	0.999793753
Taf7	61.1506351	50.24107577	49.0060275	47.61154352	0.254427014	7.426878356	4.840531667	0.089696377	0.999793753
Plin2	13.84756726	12.384581	10.99086541	11.76389271	0.254350395	5.432674169	5.561827276	0.126312645	0.999793753
Gm13456	16.06158367	21.21440808	16.7643515	15.57804175	0.25429965	4.579888114	2.549173618	0.188489626	0.999793753
Lin28a	3.652615926	3.536022513	2.580099142	3.6594118	0.254069421	3.760677465	1.787320609	0.267651648	0.999793753
Amn1	0.25975115	0.258626801	0.199723556	0.25020329	0.253718427	2.23302442	1.404800584	0.405478805	0.999793753
Ppargc1b	2.92952264	3.16243105	2.710026745	2.576643069	0.253680695	3.522352811	3.069186111	0.288717363	0.999793753
Ccnl1	82.57952762	55.09363252	61.18904432	58.31898724	0.253321058	8.593368434	1.727418232	0.239781214	0.999793753
Strap	39.31740939	50.82768527	38.85911572	39.40882579	0.253158291	7.026764698	3.632321196	0.100901367	0.999793753
Ighv10-3	13.49430063	14.9611374	11.506037	13.21157316	0.252770841	2.36240135	1.598380759	0.393794913	0.999793753
AC151967.1	957.0659391	1191.267374	992.6260754	872.9778745	0.252716399	6.257318161	3.485247223	0.109101399	0.999793753
Cxx1a	1.621789627	1.313802507	1.262587142	1.282462331	0.252688393	0.817479224	0.722210538	0.530423572	0.999793753
5830418P13Rik	10.09395106	18.46876736	12.49973576	12.32307555	0.252445416	5.197356116	0.750328389	0.426815508	0.999793753
Exoc3l2	0.241289667	0.304060369	0.140885673	0.333908037	0.252325266	0.199912416	0.284809004	0.611063102	0.999793753
Lpar2	1.203596015	1.046005175	1.033950067	0.918947867	0.252172423	2.647207693	1.798388351	0.36427498	0.999793753
Oscp1	0.864537111	0.885389049	0.682028955	0.838610515	0.252066561	2.145678355	1.366614598	0.416091571	0.999793753
Slc38a7	1.227642697	1.445279043	1.304658146	1.017010578	0.252053324	2.407893197	1.309835659	0.390053008	0.999793753
Inhba	9.482196455	7.106968705	6.413634473	7.998117352	0.251983375	3.952989182	1.723860818	0.255432686	0.999793753
Gm23455	45.42277979	58.72940502	53.43637039	37.03644341	0.251959977	2.321518968	0.937474671	0.399786405	0.999793753
Mmp8	115.6329734	109.9894992	89.12758831	106.9619859	0.251896147	8.000621864	5.136919686	0.091275256	0.999793753
4930430F08Rik	1.752566948	2.283610148	1.871176066	1.636654853	0.251881248	2.230808038	1.208163402	0.408963558	0.999793753
Rps3a3	8.30370314	8.850187443	7.196018802	7.71090559	0.251879236	2.701473468	2.097981022	0.359202789	0.999793753
Sorl1	21.29171906	17.90510284	15.57081141	18.49515212	0.25187145	7.698640103	3.907090489	0.092091473	0.999793753
Wdr74	16.93393106	21.13600591	16.07847445	17.01424635	0.251788133	4.445393019	2.96910647	0.210531346	0.999793753
Dexi	1.896567006	1.109891813	1.218702856	1.390242587	0.251755747	2.273339338	0.737862504	0.420455772	0.999793753
2810013P06Rik	3.032436398	3.346838965	2.677040219	2.868586778	0.251487968	2.701239283	2.03030629	0.359962629	0.999793753
Gm5526	26.20131978	22.95674611	18.57751717	24.15354588	0.251436226	3.300446523	1.833802544	0.307447238	0.999793753
Nanos1	0.354714858	0.296144262	0.304166041	0.260171885	0.251424326	0.398006357	0.568498317	0.566125206	0.999793753
Galk1	21.06376417	30.8109564	22.4905818	22.61753669	0.251388303	5.098471774	1.935986333	0.209443318	0.999793753
Hacd4	1.362593749	1.239387405	1.0235783	1.238177581	0.251346352	3.061510639	2.06685377	0.325555561	0.999793753
Gm16638	0.247571089	0.231440754	0.162305468	0.254159818	0.251229939	1.141683204	0.639183105	0.508603251	0.999793753
Clk1	83.94165454	56.5319111	62.37155122	59.74911756	0.251204273	9.062639056	1.784712156	0.232347965	0.999793753
Mir142b	118.4942081	114.7789491	98.39945443	104.3905751	0.251172306	3.664157942	3.317770093	0.281564429	0.999793753
Nampt	13.78566882	9.194712695	9.512211757	10.46243083	0.251171087	5.615173946	1.634891407	0.248595584	0.999793753
Abhd11	3.457596497	3.988969125	3.328557358	3.145757482	0.251135216	2.943764686	2.167552374	0.336797781	0.999793753
Fkbp5	12.249802	15.28861855	12.2215363	11.72147326	0.251122429	6.359825049	3.949850094	0.108937412	0.999793753
Hsp90ab1	2554.843301	2768.008013	2497.149098	2130.390768	0.250955343	12.86706264	4.624863005	0.107930579	0.999793753
Neu1	13.61182686	11.68254603	11.50219536	10.48585302	0.250934857	5.4695994	4.457811727	0.130281471	0.999793753
Aifm2	0.837692614	1.072371356	0.671224945	0.991696181	0.250790772	1.929725331	0.813277078	0.438189645	0.999793753
Gm43712	5.619312964	8.392484131	5.184850978	7.021958699	0.250552781	1.02465696	0.56060812	0.51803784	0.999793753
Zfyve28	0.210436784	0.282859959	0.218437519	0.21078228	0.250496171	0.53974636	0.577317832	0.556108552	0.999793753
1190007I07Rik	1.36609864	1.554497598	1.418037251	1.120279595	0.250452214	0.815689899	0.679662345	0.534072726	0.999793753
Orai1	3.641739208	3.977875532	3.040593163	3.589287958	0.250411102	3.054880762	2.154393005	0.327911856	0.999793753
Mthfd2l	0.455708852	0.367526393	0.331124324	0.384384872	0.250193032	1.423378886	0.877898748	0.491296002	0.999793753
H2-Ke6	16.19772969	17.48610162	14.06597985	15.24544874	0.250045098	4.602800292	4.515998084	0.193023815	0.999793753
Jdp2	40.76217559	37.55966497	30.6811696	37.47844464	0.24998887	6.110455205	4.077318757	0.116620086	0.999793753
Gm15350	3.424442203	3.757539629	2.539027387	3.713754005	0.249949923	1.140810718	0.684837027	0.510767656	0.999793753
4933429H19Rik	2.312985772	0.993482149	1.70592019	1.155182778	0.249938577	0.729092253	0.285739842	0.61049304	0.999793753
St6galnac4	2.270438237	2.628408246	1.94941838	2.315048623	0.249865892	3.906152069	2.569955469	0.263229194	0.999793753
Eva1b	1.684057747	1.317460728	1.521481437	1.085090586	0.249839041	1.510879517	0.737316042	0.48245442	0.999793753
Gm14176	5.332653393	5.363749966	3.822061269	5.488665438	0.249742419	1.328811982	0.758701993	0.498242944	0.999793753
Snap47	0.84528749	1.403797529	0.995995987	0.963499614	0.249715736	1.545413404	0.641645384	0.47880619	0.999793753
S100a1	26.4420793	18.93577986	16.39597057	23.09487056	0.24960828	3.89376118	1.195131391	0.312597303	0.999793753
Gm4294	17.03661985	16.92435563	15.8443566	13.70566451	0.249394303	3.307818332	2.516804778	0.310827862	0.999793753
Sfxn2	2.773478143	3.369319063	2.604741529	2.745208503	0.249073015	3.226490151	2.182326979	0.316990391	0.999793753
Hist3h2a	14.78815571	9.375201451	9.813707626	11.21793486	0.248918082	4.60880889	1.228198415	0.309998528	0.999793753
Gm16575	10.05020019	7.092966796	6.34502158	8.580023722	0.248862306	3.709837204	1.211509241	0.3095621	0.999793753
Map2k3	10.10613447	9.738110682	8.669253885	8.613036754	0.248528338	4.950664522	5.933007534	0.159340305	0.999793753
Pik3cb	2.626981286	1.705715604	1.774205836	1.997439984	0.248519352	3.87912623	1.274072785	0.298367867	0.999793753
1700024P16Rik	3.9397309	1.038355817	2.124945701	2.199120277	0.248490433	2.891542363	0.144862368	0.722093076	0.999793753
Nicn1	0.683611501	0.881961484	0.532201635	0.83339318	0.248362783	1.140090801	0.568578202	0.513455789	0.999793753
Ndufb11	34.9508614	40.02472864	31.36392302	33.96742019	0.248188885	5.000681744	4.460418706	0.156776184	0.999793753
Btnl10	0.151188782	0.241930209	0.117702697	0.225827112	0.248187846	0.014687806	0.277313091	0.615698909	0.999793753
Cfap73	2.367310999	1.515255395	1.296916443	2.079997945	0.248184394	0.843896234	0.426689418	0.535819834	0.999793753
Vgll4	3.77120188	2.597044127	2.481565188	3.064990301	0.248121097	4.019247216	1.379409755	0.280844319	0.999793753
Gm26668	2.132642206	2.687441961	2.006187868	2.195871283	0.247886521	3.059076567	1.835812729	0.33237838	0.999793753
Ckap4	35.93825633	35.06946769	27.69862705	34.19155703	0.247814259	6.684820288	4.284920698	0.107494283	0.999793753
Gm17494	2.970289839	4.080919621	3.105615525	3.040758901	0.247787904	4.804594902	2.293784407	0.176236577	0.999793753
Ahcy	25.28345817	33.76933015	26.62573473	24.83665853	0.247772286	6.280353505	2.785542475	0.141658702	0.999793753
Naf1	4.834917737	5.149493103	4.470132509	4.23092019	0.247606049	3.867610695	3.41496969	0.270797067	0.999793753
Tbc1d22a	8.477793523	7.149187528	6.911595828	6.703983467	0.247579113	4.570524751	3.58516221	0.201715593	0.999793753
Gm44877	8.399346141	7.003217337	7.571490867	5.826271617	0.247507852	1.069580994	0.702352317	0.519994497	0.999793753
RP23-62O7.9	15.40970044	18.83786352	14.46111311	15.39721556	0.247496373	4.447619978	3.055682931	0.218103583	0.999793753
Eif3j2	2.902170041	2.664196683	2.08761628	2.764674865	0.247425659	2.661529999	1.439468276	0.371891366	0.999793753
Mrgpra2a	3.125868717	2.391567915	2.332137607	2.471842719	0.247341784	1.733918124	0.979050279	0.463759944	0.999793753
Atp5o	17.18518627	20.28356153	17.17065882	15.49050617	0.247321229	5.314139012	4.00286341	0.141093734	0.999793753
Ptpn9	2.41890689	2.110156636	1.781909811	2.166467261	0.247084936	3.322659366	2.045292113	0.314374702	0.999793753
Scpep1os	6.945036614	3.728350357	5.891294915	3.385703191	0.247004391	2.061078397	0.39960756	0.549283895	0.999793753
Myo1h	2.626096261	2.168161227	2.20620789	1.971593801	0.246973714	3.748016264	2.37273089	0.282319519	0.999793753
B4galt7	2.509545845	3.533851842	2.648373898	2.623914535	0.246941406	3.058154068	1.435577022	0.334270517	0.999793753
Gm10390	2.100562094	2.283276659	1.845573813	1.977453763	0.246914109	4.062566921	3.54481723	0.255194396	0.999793753
Srm	13.37022411	19.0189901	14.03581961	14.21683148	0.246910753	4.608739295	1.927569148	0.210090247	0.999793753
Hspa9	130.4768964	168.4544818	137.6279924	123.0022549	0.246859072	9.105679292	3.149820412	0.121799909	0.999793753
Tm2d3	2.39977077	3.163184679	2.06880429	2.787532505	0.246737461	2.002838118	0.886554124	0.438762796	0.999793753
Gtf2f2	31.9125733	36.6645067	30.42609806	29.38156607	0.246683936	5.562919125	5.046509992	0.133882787	0.999793753
Josd1	8.815106351	6.664567803	6.705246657	6.791983862	0.246419259	4.628892667	2.491037434	0.196169823	0.999793753
Hic2	1.210511601	0.713808343	0.722260186	0.95472364	0.246257622	2.548067721	0.691361924	0.434756992	0.999793753
Rragc	12.96110448	10.80809994	9.99162374	10.74140573	0.246235938	5.222708933	3.942919768	0.146711297	0.999793753
Gm30948	1.693826468	1.782865758	1.367508473	1.666842356	0.245971054	2.998332307	1.968088516	0.341749851	0.999793753
Them6	5.499619078	6.388449243	4.722021651	5.655402485	0.245938798	3.331577842	2.053049296	0.315956661	0.999793753
Gm43372	1.144605857	1.214628423	1.104746306	0.95275768	0.2459221	1.790364387	1.145423395	0.460589077	0.999793753
Itgb5	0.576454076	0.761007952	0.691866083	0.474835938	0.245737542	1.158936172	0.591730952	0.516515315	0.999793753
Igsf6	136.0246923	89.8285198	87.3480521	109.8028525	0.245617441	7.848092275	1.183686123	0.324764822	0.999793753
Tacstd2	4.08412314	2.915774952	2.536393238	3.570043736	0.245595766	2.539352979	0.893056847	0.388284451	0.999793753
Ighv2-9	7.695940591	5.94329628	8.162201522	3.704349932	0.245508921	1.284211254	0.365174502	0.565836186	0.999793753
Prpf40b	2.715093461	3.205650996	2.627893346	2.540310899	0.24550596	3.794019061	2.748035322	0.281134251	0.999793753
Rnf122	2.432763173	1.116244025	1.464927519	1.629701009	0.245416694	3.917184374	0.425375618	0.543265429	0.999793753
Rpl13	152.9612839	194.677911	154.367699	149.071008	0.245355525	8.72472207	3.700092096	0.101267855	0.999793753
AL845457.1	1040.270721	1194.597828	975.3524353	975.6811538	0.245263351	6.157393482	5.385154874	0.122453922	0.999793753
Nipsnap3b	6.533843843	6.031942507	5.44071277	5.5263585	0.245187	3.33077123	2.711975623	0.317529253	0.999793753
Gm14123	1.093701244	1.553236542	1.11163166	1.201202726	0.245137853	1.776175074	0.862628512	0.463355335	0.999793753
Eif1a	12.24316677	12.46171247	10.6342122	10.93469153	0.245103996	5.064914061	6.042205564	0.158015145	0.999793753
Ftsj1	2.63375782	2.247734946	2.047117501	2.213493612	0.245101018	3.461537899	2.40617638	0.309182621	0.999793753
Gbp2	3.827356644	4.252471519	3.073353389	3.984651072	0.245009421	3.271599568	1.796197479	0.321858504	0.999793753
Gm5643	3.573634849	3.491283327	2.993634196	3.17296581	0.244902544	1.732520871	1.177691667	0.468238265	0.999793753
Pcyt1a	13.37435352	8.513398277	9.073038433	10.03751817	0.244740112	5.886134423	1.247174024	0.310318602	0.999793753
Cdc6	12.69417139	12.46582994	11.64992585	10.31904125	0.244643717	5.949936142	5.500996232	0.127802227	0.999793753
Map3k10	1.067395115	1.48809274	1.092799349	1.140835184	0.244423236	2.347917579	1.112400809	0.411092048	0.999793753
Nubpl	0.45233289	0.58687854	0.431460399	0.476921612	0.244232368	1.3446708	0.795967612	0.506611781	0.999793753
Rnu3b2	4.205812944	6.19167728	4.947812073	4.138810726	0.24422987	0.23651919	0.423405767	0.590221827	0.999793753
Actn1	54.99280041	47.51166917	39.37199371	50.19529759	0.244213477	7.516101344	3.070749083	0.125771578	0.999793753
Nfe2l2	15.9546118	11.85629466	11.69220774	12.59960399	0.244199258	5.633185204	2.534657803	0.157997141	0.999793753
Mrps2	5.415254322	7.74907267	5.513455785	5.994013949	0.244051327	4.182095003	1.655827333	0.249918159	0.999793753
Ldha	62.94234138	81.30169198	64.42373143	61.59879353	0.244019839	7.807746565	3.377086589	0.111291677	0.999793753
Il27	1.660904778	1.537702248	1.60090526	1.188308327	0.244006253	0.726015095	0.598313064	0.551640204	0.999793753
6430531B16Rik	0.63911449	0.964262086	0.41068449	0.994740726	0.243833957	0.698094503	0.269185367	0.620818888	0.999793753
Gm26616	2.41709031	2.320676793	2.043610598	2.096332657	0.243487389	2.813183036	2.155384587	0.364272294	0.999793753
Gtdc1	1.092407923	0.975488664	0.840543607	0.966537895	0.243484252	2.9658566	1.982392067	0.349700226	0.999793753
Gm8451	2.709785521	3.772460508	2.672170121	2.999943345	0.243220463	0.569812923	0.526865358	0.565301063	0.999793753
Fkbp4	107.931242	155.2206348	123.9782273	106.0305557	0.243206891	8.431208415	1.690678902	0.243523994	0.999793753
Grtp1	3.210927018	3.111262092	2.780064397	2.745820889	0.243195725	3.616264297	3.11434076	0.301365908	0.999793753
4930522L14Rik	2.43863824	1.810333928	1.565786254	2.147086297	0.243134372	2.299418785	0.894383313	0.419115999	0.999793753
Dynll1	36.41606921	40.83808051	34.92393661	32.61741559	0.24299353	7.140811885	5.866426338	0.108151817	0.999793753
Tmem109	7.462826379	8.313408028	6.902384058	6.893347587	0.242878335	4.819635552	4.7410581	0.177805517	0.999793753
Rfesd	0.666909361	1.100528533	0.843698006	0.703162416	0.242759732	1.343114813	0.547272446	0.50918349	0.999793753
1810021B22Rik	1.216681602	0.973458579	0.771796316	1.140284588	0.242745479	0.059840021	0.38166867	0.607534263	0.999793753
Tollip	10.43912868	7.057289271	7.319284713	7.977258773	0.242718374	5.380238973	1.637513611	0.24671931	0.999793753
Mtm1	0.738846795	0.525772418	0.532344854	0.572801731	0.242628214	3.068373476	1.367791887	0.342009252	0.999793753
Mir762	106.7833771	144.6047101	123.251071	96.62411508	0.242541622	3.18465547	1.267289863	0.332700803	0.999793753
Krt7	0.180274675	0.189568007	0.178217769	0.144818567	0.242506878	0.430247472	0.549097457	0.577309362	0.999793753
Zfp335os	2.854534472	2.832027806	3.209984821	1.755662052	0.242505085	1.81548294	0.574607966	0.47463197	0.999793753
Rrp7a	16.13987518	18.8704043	15.71948409	14.90483244	0.242318187	6.476180186	4.851376254	0.119106763	0.999793753
Rpl3-ps1	22.87406101	28.35312083	22.49678987	22.32319117	0.242275	4.868719393	3.305658114	0.175363971	0.999793753
Bicd1	0.152664879	0.180563829	0.153875838	0.137635637	0.242125989	2.139381087	1.252263159	0.435150215	0.999793753
Nme3	5.323522137	6.571512158	5.812981469	4.592379025	0.242048012	2.326470522	1.123608319	0.418016388	0.999793753
Dnmt3b	3.653274886	5.295492652	3.644424238	4.189529743	0.242030602	4.431273229	1.546790732	0.255977351	0.999793753
Rdh11	4.575145403	3.601637081	3.693737359	3.456167932	0.242015015	3.741884827	2.113175607	0.292623824	0.999793753
Evpl	4.525201746	3.442969289	3.289058623	3.68091867	0.242012297	4.584576642	2.257655603	0.210170421	0.999793753
Fbl	49.03804024	60.95239926	49.11011022	47.13718128	0.241753841	7.764324457	3.968670266	0.105692911	0.999793753
Cxx1b	5.997380016	5.758154986	5.255869127	5.02761841	0.241719466	2.790914659	2.076922948	0.369941054	0.999793753
Prr3	6.739973669	6.163710873	5.417504547	5.874138527	0.241692059	4.525748913	3.956047046	0.218614129	0.999793753
Nckap1	0.24401171	0.28113421	0.227960058	0.231548522	0.241454804	0.430095163	0.563716073	0.578957514	0.999793753
Gm14150	16.549905	26.58313593	17.8755779	19.90192421	0.241435972	4.783858332	1.109377615	0.334400374	0.999793753
Atic	9.442932305	13.98900005	10.63649289	9.876278284	0.241270695	6.45883362	1.635071459	0.249065511	0.999793753
Slc39a11	5.354992795	4.137348692	3.406272669	4.904683455	0.241099449	3.91545832	1.232304125	0.305772126	0.999793753
Rbm38	89.92728798	71.15976555	69.65912348	71.37887407	0.240996448	7.762223768	3.686560594	0.106805034	0.999793753
Ctnnbip1	2.689792117	3.269779493	2.611924391	2.607298284	0.240973437	2.988725079	1.887519274	0.352465439	0.999793753
Mettl26	3.658943488	4.561649722	3.344556148	3.857842898	0.240853515	2.139432861	1.137247895	0.437563784	0.999793753
Ovca2	2.449767899	2.373829179	2.236816562	1.985034743	0.240736367	2.625226254	1.769669866	0.388620352	0.999793753
Urod	5.796912074	8.101660054	6.18715211	5.988804582	0.240617056	4.090618955	1.743430241	0.264883578	0.999793753
Fgd4	1.493607419	1.420751968	1.058718036	1.494601481	0.240574689	4.590637467	1.899855502	0.213015026	0.999793753
Clstn1	2.22144869	2.357348342	1.887877421	2.123052386	0.240517269	3.343082194	2.458010216	0.325969264	0.999793753
Oaz1-ps	113.5680662	128.6768343	101.2692378	110.9274205	0.24051483	6.27776498	4.965149598	0.126750332	0.999793753
Selenos	36.49404109	31.81010428	30.81598802	29.00970459	0.240140411	5.569779281	4.630099459	0.144293793	0.999793753
Jag2	1.299714469	1.161811048	1.256085784	0.897826444	0.240087336	2.265488024	1.007191439	0.428398565	0.999793753
Syce1l	1.196705539	1.598568406	1.080177287	1.371476308	0.240040871	0.72497536	0.53933672	0.558117221	0.999793753
Ccnjl	0.239554394	0.564542969	0.22605652	0.482191541	0.239947215	0.235756431	0.190286796	0.676593609	0.999793753
D030028A08Rik	1.85487823	1.88292055	1.604500063	1.67050146	0.239890323	3.476205566	2.853787069	0.318590164	0.999793753
Poll	2.215109743	3.627990205	2.569836584	2.555336546	0.239723483	2.701988272	0.852222412	0.388437715	0.999793753
Gm26799	1.468480757	0.982661493	0.877634125	1.266796691	0.23955259	0.754589017	0.44311546	0.55684015	0.999793753
Chchd4	2.717901307	3.628645599	2.79701839	2.767254585	0.239468837	3.963970663	1.949556788	0.278726008	0.999793753
Smpd1	1.77861649	1.96904873	1.601329649	1.683944396	0.239390899	2.584692467	1.738260337	0.395458142	0.999793753
Gm15772	19.49653562	24.56019696	18.51542246	20.11899382	0.23936847	3.200196496	1.805797293	0.338001221	0.999793753
1810024B03Rik	0.272963184	0.458631527	0.35417644	0.287801406	0.239268684	0.4284719	0.382693276	0.582390518	0.999793753
Gm16477	1.587812527	1.306694961	1.098787083	1.434964875	0.239069647	0.275992301	0.454271133	0.595066343	0.999793753
Snrpg	8.409482798	10.22218313	8.64912402	7.687115973	0.238954914	3.79370654	2.223769946	0.294162626	0.999793753
Gm13167	16.45069533	19.91918564	15.98849267	15.90874553	0.238867552	3.322225836	2.112504694	0.330647394	0.999793753
Gm5424	0.607535613	1.020778634	0.709463151	0.720631263	0.238864265	0.428674703	0.39883165	0.583026132	0.999793753
Faf1	8.383548597	9.841647754	8.245572451	7.735934239	0.238799915	5.450706075	4.156382993	0.150497278	0.999793753
Atrn	2.38898327	2.038347186	1.832490345	2.049887739	0.238625262	4.786352829	3.411396161	0.189865021	0.999793753
Sat1	67.74664056	53.45249124	51.89757335	54.39494554	0.238581115	7.304580549	3.487680304	0.112593057	0.999793753
9330020H09Rik	3.272189074	2.220833681	2.196075388	2.617290381	0.238522299	2.50088245	0.92845417	0.406138217	0.999793753
Cd9	15.5557465	12.77319896	11.28764126	13.55845236	0.238465147	4.772289649	2.567831549	0.192004036	0.999793753
Sub1	83.54092935	71.83414239	69.79281066	66.50441471	0.23815576	8.165224031	5.180083577	0.109938277	0.999793753
Ccl27a	0.891766817	0.660493898	0.740537193	0.617874022	0.23810771	0.891108531	0.579641646	0.54884944	0.999793753
Pkm	126.4801739	135.2134031	111.8796703	117.7140337	0.238095992	9.264709533	7.025624373	0.114078273	0.999793753
Trim17	6.500547714	4.466931128	4.627472559	4.990881579	0.237977913	4.275984131	1.515462666	0.260379346	0.999793753
H2-Eb1	44.70665488	18.80967531	30.2650349	25.40215058	0.23796445	5.147614386	0.275228304	0.62764666	0.999793753
Car9	1.787470501	1.81712268	1.664429429	1.496623522	0.237960766	2.009388697	1.256486461	0.454624815	0.999793753
Zfp820	0.360595816	0.692424556	0.493402767	0.432042875	0.237951077	0.967905123	0.392214842	0.552177848	0.999793753
Cask	1.430482294	1.074576212	1.058656423	1.138164868	0.237927897	3.444322674	1.661697105	0.324654187	0.999793753
Gm25878	12.37323034	19.38264192	19.60347554	8.239475732	0.237743673	0.597884908	0.248088365	0.634592965	0.999793753
Gm42839	4.268299307	6.313203369	4.430578609	4.865214241	0.237643348	1.452717958	0.66371699	0.509968494	0.999793753
Gm26679	0.723869001	1.343657249	0.751390256	1.068505717	0.237609994	0.428623781	0.31700208	0.59202249	0.999793753
Crtap	3.588707207	6.13637817	4.470178376	4.072077241	0.237479934	3.040827612	0.796939652	0.403393551	0.999793753
Yif1a	2.677297134	2.453663311	1.936939473	2.566213138	0.237439619	1.896476735	0.957985412	0.466094264	0.999793753
Ndel1	31.16619874	22.48696299	22.66897975	24.41954673	0.237425608	6.360239495	2.20258947	0.183908017	0.999793753
1110038B12Rik	6.554658449	8.219695746	7.255141074	5.712126881	0.237303186	3.667056354	1.582665301	0.308603984	0.999793753
Mrps23	12.61743883	13.94059246	11.40459489	11.91158823	0.237232836	4.292741666	3.55419276	0.253589117	0.999793753
Cyp20a1	2.25193134	2.263851878	2.007542092	1.95534365	0.237228854	2.314875404	1.532200789	0.428668824	0.999793753
App	59.84731983	53.12876337	42.94927167	56.26181654	0.237058113	7.377154167	2.74859541	0.143914365	0.999793753
Serpinh1	2.850931737	2.380185254	2.367458562	2.221757936	0.236997444	2.615554355	1.542068437	0.397055891	0.999793753
Eif6	14.41245863	17.5605875	12.81988944	15.26681541	0.236746319	5.3484588	2.827498891	0.157632877	0.999793753
Rap1b	78.03860981	58.83742686	58.89058257	61.30043747	0.236733744	7.026382804	2.784567384	0.141717608	0.999793753
Il1r1	0.152289691	0.356399356	0.227239559	0.220781174	0.236557337	0.722484511	0.286090589	0.610278554	0.999793753
Amd-ps3	1.781285482	2.409873929	2.059124056	1.622009093	0.236535776	1.619885044	0.724718218	0.494684419	0.999793753
Trip10	7.140699006	7.008221621	5.929748782	6.497132446	0.23650138	3.940815265	3.189958326	0.286698612	0.999793753
Hba-a1	68.17146261	40.74651448	59.614612	35.9386246	0.236482633	5.381719505	0.419802922	0.550215278	0.999793753
Clec7a	15.72636045	10.69057771	10.00904231	13.19237514	0.236392193	5.039255492	1.119671207	0.332686187	0.999793753
Slc35d3	1.93435412	1.768758198	1.697151553	1.553908731	0.236068898	2.233209867	1.360685713	0.43883049	0.999793753
Slc5a3	1.037790992	0.735307776	0.714324516	0.842596437	0.236026182	3.204432606	1.229645853	0.34462104	0.999793753
Irf2bpl	3.122447897	2.333270368	2.583756751	2.205141791	0.236014592	3.415246362	1.461528249	0.330411054	0.999793753
Gm44357	6.824079593	9.418326004	6.640808251	7.644724842	0.235853751	0.274007784	0.431235195	0.600013711	0.999793753
Hspbp1	6.786208115	8.42099982	6.180304	7.188855478	0.235763824	3.77161009	1.967077258	0.302575551	0.999793753
Mzf1	0.117059592	0.16156104	0.106321388	0.138850793	0.235641131	0.274114823	0.407242202	0.600341224	0.999793753
Eif4a-ps4	6.762449974	6.492707639	6.555026601	5.085407127	0.235640606	2.947692064	1.557535655	0.367053904	0.999793753
Llph-ps2	74.27915135	89.66321377	73.90391594	70.19278562	0.235525229	4.927332612	3.398275631	0.183778799	0.999793753
B430219N15Rik	3.82072828	3.618754118	3.108479497	3.42960275	0.235174927	2.079721865	1.273625966	0.453685195	0.999793753
Gsr	52.42697024	47.8865271	39.35422383	48.8541972	0.235061069	7.023150308	3.528486596	0.121776808	0.999793753
2310022B05Rik	3.424678892	3.200157995	2.984581779	2.838470737	0.234870708	3.382398201	2.522480292	0.334854471	0.999793753
Arhgef9	0.303646659	0.271657356	0.250720275	0.254667023	0.234864096	1.320263007	0.843623832	0.524672426	0.999793753
Gm45010	1.647291631	1.631008542	1.389310897	1.492595211	0.234820179	1.907563015	1.188879597	0.469942162	0.999793753
Gm9761	16.61809017	21.74637874	15.8443566	17.91081157	0.234770371	3.170941183	1.521001863	0.349393486	0.999793753
Nmt2	5.117799472	5.321652755	4.689083214	4.490174942	0.234750715	5.014352606	5.226245882	0.179543599	0.999793753
Jmjd1c	17.94153002	11.36948052	12.65011624	13.12424237	0.23472448	7.63399949	1.174344604	0.32493998	0.999793753
Utp18	23.40382315	25.13762151	20.64084562	22.04867213	0.234705946	6.362168995	5.92240831	0.133995412	0.999793753
E030037K01Rik	4.6560936	4.536597853	4.045497691	4.036451593	0.234690701	2.948003988	2.174101138	0.368971323	0.999793753
Slc39a6	6.468257373	6.495778596	5.92699881	5.471574266	0.234668935	4.641728519	4.289695461	0.216541887	0.999793753
Zfp780b	0.79827979	0.677759048	0.677970097	0.619082613	0.234644354	2.699472177	1.586419269	0.393197646	0.999793753
Gm17354	0.478291857	0.918427258	0.517162867	0.714413246	0.234602848	1.087227298	0.361192639	0.56790697	0.999793753
Klhl21	2.476639273	2.027737502	1.845298349	2.114647183	0.234599522	3.09886217	1.694772126	0.355422175	0.999793753
Gm6741	3.369709979	2.754375431	2.977878226	2.400599132	0.234578469	1.98289105	0.953150561	0.463496561	0.999793753
Fpr3	3.72552768	2.476331223	2.726851337	2.719416872	0.234404607	1.933185991	0.764124554	0.46845496	0.999793753
4930507D05Rik	1.651137033	2.314503043	1.542521437	1.949799601	0.234264308	1.827124178	0.741375941	0.478492406	0.999793753
Cdnf	0.447754821	0.616805384	0.404155051	0.533672247	0.234039109	0.751364671	0.4909973	0.565956197	0.999793753
Ndufaf4	3.81821419	5.200826779	4.205051006	3.731202875	0.234004638	4.06064257	1.662059968	0.280964795	0.999793753
Fam132a	2.970547824	2.681785742	1.472710234	3.505999465	0.233719207	1.909165931	0.351927327	0.572955097	0.999793753
Gm44313	141.3153149	95.22776248	97.48834837	110.5910792	0.233541495	3.952295333	1.257322992	0.301304341	0.999793753
Ccdc86	9.188397436	9.03337191	8.590496187	7.442855135	0.233507704	5.63331019	4.498168383	0.153572706	0.999793753
Rpl19-ps1	5.431263009	8.55984694	6.488740109	5.834552612	0.233497406	2.006796517	0.699603068	0.463223814	0.999793753
Tada2a	5.498386256	6.452190821	5.517185281	5.002835677	0.233182012	4.07494613	2.587369488	0.281369532	0.999793753
Enpp4	1.328151456	0.650338643	0.744469557	0.994248141	0.233175966	2.125163393	0.408972758	0.54404642	0.999793753
Arfgap3	4.441646916	3.975736712	3.457887627	3.951360497	0.233124481	3.391481554	2.158275382	0.337881834	0.999793753
Reep2	1.572266521	2.566237638	2.350142733	1.293032991	0.233087205	1.955738294	0.399891769	0.548422461	0.999793753
Mir7001	31.43179699	20.60939141	23.87328536	21.82418097	0.233055065	1.039037122	0.529956356	0.546801793	0.999793753
Dok1	6.555707216	6.735394537	5.310407245	6.395283515	0.232820387	3.643011983	2.279761668	0.320026096	0.999793753
Hmgb1-ps3	9.42736939	12.61700276	10.37887327	9.036217489	0.232818812	2.749767428	1.210125715	0.391743546	0.999793753
Timm8a1	4.347289269	5.319655418	4.379849045	4.134233777	0.232704129	2.720689855	1.516710947	0.394896434	0.999793753
Gm9754	1.330627371	1.471119294	1.276579695	1.190390302	0.232592081	2.030729968	1.199183146	0.46291577	0.999793753
9530085L11Rik	0.544071121	0.714820837	0.416136385	0.694414444	0.232586077	0.462466788	0.366340804	0.590463335	0.999793753
RP23-220F20.2	2.741566956	1.834571046	2.184654859	1.839471434	0.232300539	2.272173717	0.790677558	0.44304028	0.999793753
Hacd2	3.563559743	2.549922917	2.652145532	2.729340629	0.232242259	3.390803546	1.394881795	0.339795761	0.999793753
Fam213a	2.978879724	4.063253971	3.582612429	2.620952635	0.232077229	3.307626456	1.036928802	0.3454836	0.999793753
Il21r	10.73165555	5.930248747	7.867746189	6.800542019	0.231739651	4.711005163	0.622857972	0.465216841	0.999793753
Alox5ap	115.7534501	100.2027988	87.83575713	102.4842819	0.231736471	7.175120608	3.821839209	0.125007433	0.999793753
Prdm16	0.15594131	0.20586649	0.24280522	0.075358363	0.231665317	0.776166364	0.194085084	0.673649352	0.999793753
Rhoc	1.908991981	1.473464126	1.359901813	1.618104706	0.231497734	1.431955292	0.709938405	0.523282953	0.999793753
Sqrdl	11.01832366	10.4506801	8.589472454	10.33515531	0.231465223	5.371996465	3.659175913	0.166263024	0.999793753
Gm22240	509.6214318	261.6656659	327.3648516	351.986384	0.23138644	4.901841934	0.493862449	0.515920356	0.999793753
Mybbp1a	52.4648892	73.64936315	57.15710742	53.99639539	0.231323594	8.429455053	2.023637913	0.203040339	0.999793753
Yrdc	3.974397693	4.402922193	4.030299041	3.352356103	0.231217471	2.989139519	1.683834847	0.372231031	0.999793753
Gm43966	3.859451878	5.415738184	3.59529597	4.590949713	0.231149581	1.485083192	0.626368457	0.518258369	0.999793753
Dio2	1.041866616	0.950292955	0.800293745	0.955696974	0.231086669	2.479327452	1.368307261	0.423092728	0.999793753
Agpat5	1.409764472	1.741795421	1.410892051	1.367960811	0.231066406	4.011825158	2.313770244	0.291573126	0.999793753
Mcfd2	8.393591773	8.370451795	6.642842189	8.140898543	0.230921126	4.374876497	2.696431273	0.25925259	0.999793753
2010001A14Rik	4.241155909	4.316302613	3.786066777	3.756231584	0.230851715	1.585476107	0.971211928	0.508641557	0.999793753
Slc2a3	18.30704168	12.61677561	13.13728166	14.12851165	0.230796596	6.723096003	1.661191252	0.244833372	0.999793753
Adgre1	2.146325496	1.59481214	1.956702043	1.338121328	0.230142708	2.545666413	0.775552384	0.418042385	0.999793753
Emc4	13.47139477	13.76314973	12.54936008	11.4722168	0.230060351	3.767815934	2.792918659	0.314754811	0.999793753
Phb	22.71408881	28.06855311	23.06218942	21.7406131	0.230020296	6.07117723	3.320278981	0.149608726	0.999793753
Pdf	6.113237969	7.404988199	6.640808251	5.283853935	0.229992172	3.456568386	1.545301248	0.340118587	0.999793753
Gm23419	2788.81448	2665.805501	2302.104696	2510.906662	0.229894389	7.754874582	6.29056501	0.123942236	0.999793753
Usmg5	24.15444008	30.18235443	21.38560968	26.59103532	0.229812597	3.146760375	1.400043247	0.361370944	0.999793753
Tma16	6.277510203	7.092509726	5.973164107	5.824838115	0.229748181	5.592768653	4.705151647	0.161641955	0.999793753
Sik1	63.97385523	41.98355004	46.63061414	46.86921018	0.229644098	7.815958774	1.325750476	0.296968893	0.999793753
Zyx	46.60821041	38.24385841	36.21519809	38.66897553	0.229594408	7.752384896	3.817025749	0.124444339	0.999793753
Cd177	105.0908257	92.19722173	70.92383212	103.2487543	0.229560623	8.045150021	1.52621787	0.26493072	0.999793753
Vcl	17.10701747	15.56838709	13.21286739	15.63121041	0.229367038	6.333361668	3.870053482	0.143829674	0.999793753
P4hb	122.6092231	124.8117484	107.164989	111.2401222	0.229249161	8.382421679	7.402221835	0.12430932	0.999793753
Smcr8	7.519856091	4.887650606	5.556641635	5.391154862	0.229236753	5.565202436	1.253775028	0.30706686	0.999793753
Mapkapk2	61.87814395	54.87818051	50.02844124	53.04179436	0.229164293	7.387551166	5.338425376	0.126498435	0.999793753
Cyp4f18	17.14067162	14.35673854	14.26777354	13.52850847	0.229105943	4.789460848	3.211142951	0.207695624	0.999793753
Gm3788	24.04735401	26.08105494	22.65036461	21.59833161	0.228911812	1.738494948	1.014625483	0.497094523	0.999793753
Wdr92	14.81955331	17.11602941	13.11708119	15.08810684	0.228862861	5.236878491	3.386533355	0.176413486	0.999793753
Ltbr	4.862591549	4.223999705	4.086043615	3.933352104	0.228836491	3.350854754	2.145202148	0.349488582	0.999793753
9930014A18Rik	1.212478007	1.08155307	0.937237456	1.087989838	0.228812553	2.951761779	1.714431971	0.38074571	0.999793753
AA465934	1.873982476	1.962799182	1.768391508	1.616605998	0.228603382	0.49452346	0.531922116	0.59445174	0.999793753
Btbd19	1.575311446	0.958400013	1.279021151	0.953810029	0.22852498	2.249504554	0.574682426	0.474604493	0.999793753
Dhx40	16.51087105	15.48138728	14.52474819	13.72759334	0.228410749	5.999017566	5.453104098	0.154002366	0.999793753
Lcp2	28.18337985	22.8079664	21.76846718	23.27111404	0.228293778	6.745517765	3.42207599	0.137118825	0.999793753
Ranbp2	22.12425362	19.677155	18.57398868	18.3475484	0.228279103	7.545854678	5.622076605	0.127334574	0.999793753
Sirpb1c	0.986915368	1.058096422	0.990289639	0.815108375	0.228275779	1.877018038	0.979940868	0.485157863	0.999793753
Gm5812	11.32800778	10.93691394	9.722272811	9.942042425	0.228209185	3.345863022	2.453754429	0.351119714	0.999793753
Senp8	0.336040742	0.835922262	0.602501914	0.434832357	0.228154183	1.214224208	0.250117846	0.633236	0.999793753
Foxp3	2.975805077	3.979539668	3.104704103	3.041521187	0.228138022	3.723205783	1.658774283	0.322665691	0.999793753
Smim19	3.52114572	3.102283317	3.268016536	2.576949575	0.228082561	2.22856424	1.042105385	0.454818874	0.999793753
Siglece	12.77438912	12.42208257	9.282046968	12.9853068	0.228080221	4.46510156	1.726125686	0.25396822	0.999793753
Glul	17.60594053	17.27114136	15.49428665	15.31543236	0.228059152	5.775032273	6.0224661	0.159625581	0.999793753
Tcrg-C1	0.983177052	1.57326639	1.360742816	0.898406039	0.228048023	0.309077529	0.309846516	0.609292268	0.999793753
Timm10	9.586157207	7.8481863	7.713658663	7.678382599	0.228032578	2.769632994	1.514717837	0.399719666	0.999793753
Mrto4	11.04110465	14.27530464	11.17195389	11.2010797	0.227899768	4.967701992	2.527109903	0.195635414	0.999793753
Gm15344	875.2246785	872.9094794	806.5106511	737.9076796	0.227856981	8.43918948	6.303330151	0.126831294	0.999793753
Gm4202	5.701085594	6.82226687	5.06018113	6.010995426	0.227841764	2.154756662	1.050397816	0.461383025	0.999793753
Mogs	16.6068531	24.26851535	17.95559431	18.17200418	0.227716242	5.803852288	1.613365271	0.249094916	0.999793753
Gm13577	102.5151518	173.592832	122.9726515	121.170534	0.227520972	4.74529227	0.835299123	0.398741277	0.999793753
Gm28869	2.763079083	1.935874224	1.550340767	2.598330356	0.227478969	0.939080373	0.382898967	0.563427624	0.999793753
Gm9949	5.666043217	5.440034635	5.031919433	4.779238522	0.227445279	2.367491123	1.431526183	0.44226315	0.999793753
Sec61g	9.364761418	8.23604955	8.138942969	7.411849821	0.227379019	4.362495439	2.905144547	0.267703538	0.999793753
Gm20458	12.12158915	10.4063125	9.367953903	10.54159368	0.22729423	3.874201435	2.29340749	0.311484676	0.999793753
Usp2	0.754218012	0.615513535	0.652410939	0.556652003	0.227246515	1.692910049	0.829567688	0.504711349	0.999793753
[truncated: 12,656 more rows]
