# Supplementary material for: The suppressive functions of Rora in B lineage cell proliferation and BCR/ABL1-induced B-ALL pathogenesis
Source: Int J Biol Sci. 2022 Mar 6;18(6):2277–91. doi: 10.7150/ijbs.68939 (PMC8990459; doi:10.7150/ijbs.68939)
Supplement: Supplementary file 3 — Supplementary table 2 (B-ALL B cell). [file ijbsv18p2277s3.xls]

Geneid	WT_B118	WT_B116	Rora_B221	Rora_B110	logFC	logCPM	F	PValue	FDR
Prdm16	2.749851053	1.892755819	0.371496582	0	3.609640209	3.551862533	7.810495734	0.079208446	0.999737651
Xlr4c	1.071801265	3.233573495	0.588461193	0.081206601	2.649608885	1.535690213	7.500054253	0.05051419	0.999737651
Gm23935	437.6817314	181.8905352	83.79236888	56.17787176	2.116236403	3.443508686	16.33945501	0.014509165	0.999737651
Fgfbp3	2.025051148	1.810217216	0.505378636	0.409149285	2.033008506	1.153452644	41.16063619	0.000198001	0.205829765
Nrxn2	0.090724645	0.57645394	0.095094511	0.06998866	1.987769088	1.58453999	3.542938104	0.138899587	0.999737651
Xlr4a	0.667918219	9.291746416	2.489206528	0.039360072	1.955852705	2.297395691	0.858436215	0.435133886	0.999737651
Ighv5-2	87.29346341	10.22285558	15.55974442	10.09814435	1.89378453	3.447409825	2.007924898	0.263383801	0.999737651
Mir6236	80.1124764	33.53001645	22.81298336	7.368013553	1.881178983	2.178108724	7.815037649	0.0441394	0.999737651
AY036118	1457.411505	650.998771	381.5628046	193.9519806	1.847683023	9.263954722	7.761630165	0.079731975	0.999737651
Gm42418	745.345501	332.483106	195.4419249	99.25531136	1.845275774	9.284669645	7.718798112	0.08019592	0.999737651
Rn18s-rs5	684.4730753	302.8012482	180.2198523	93.27259785	1.826312506	9.591663512	7.645931737	0.080996248	0.999737651
Lrig3	1.195427019	0.905172461	0.398013752	0.193933394	1.795133611	1.507392083	24.66690641	0.001069492	0.425091504
Snord14d	25.16774531	12.65498198	7.636310361	3.512657624	1.719713196	0.231260871	10.02236897	0.013128895	0.999737651
Xlr4b	5.095123109	0.962132471	1.725762754	0.118003342	1.684479383	2.364025535	1.147849704	0.372356233	0.999737651
Rn7s1	80.12173796	29.59489647	18.90565323	17.31974386	1.568899304	3.460637838	8.256971773	0.046046132	0.999737651
Lyz1	0.991367716	2.175206763	0.661257025	0.382390577	1.567163816	0.538587844	9.228095814	0.016197474	0.999737651
RP24-84E18.1	4.401055008	2.148818477	1.002834202	1.217826204	1.52954214	2.009521005	16.95946517	0.004247333	0.81415964
Gm24187	24.98183398	24.11808201	7.331832277	9.539638601	1.502431469	0.08565837	12.02309851	0.008359836	0.949368225
Rap1gap	0.567016521	0.124735764	0.204300106	0.037590736	1.478202979	0.694994379	2.178967386	0.204478004	0.999737651
AC099934.2	67.53660376	14.72925723	14.4990724	14.6728727	1.460538818	1.047594544	3.800310541	0.106230365	0.999737651
Gm24447	25.95154304	9.998657519	5.298999659	7.507526236	1.457699849	2.080133189	8.236204736	0.032685023	0.999737651
Gm2962	5.763665984	4.261937855	2.842955373	0.719258466	1.454868144	0.335651907	6.786006039	0.031725902	0.999737651
Gm16033	3.918291679	2.306595091	1.001712464	1.216463983	1.452613624	0.463034227	11.24937253	0.009893554	0.990381423
Bfsp1	0.452808807	0.599167832	0.274779369	0.101117508	1.444059365	-0.0377319	7.204688362	0.027529337	0.999737651
4930432E11Rik	0.188621924	0.20549511	0.087869838	0.055576958	1.424658071	0.661521581	14.30403178	0.005286063	0.830649469
Pltp	0.555801927	0.603658083	0.256332042	0.165075713	1.422680839	0.180814092	10.91380468	0.01066801	0.999737651
C530008M17Rik	0.416600759	0.130341524	0.126148203	0.073650196	1.419458662	1.270631145	5.290433539	0.06358029	0.999737651
Ighv4-1	6.74147462	13.5591391	6.777770417	0.729682502	1.408879612	1.583470532	2.143585094	0.220043753	0.999737651
Slc22a17	0.571075577	0.549332949	0.33832904	0.079011828	1.384424254	0.003786582	5.595406394	0.045301739	0.999737651
RP24-286J21.7	65.13874964	135.1826611	57.31271163	19.19415155	1.372177326	8.606331581	2.603220501	0.225154252	0.999737651
Gm10705	5.189285081	13.4192799	2.719616745	4.455970019	1.348458432	1.629614342	6.482913041	0.044764029	0.999737651
Gm14391	0.269428217	0.27095071	0.083958411	0.123585193	1.347937708	0.662961165	13.33688577	0.006378731	0.85230782
Lpar1	0.358564164	0.293814359	0.208797142	0.042259998	1.338966872	0.123291845	4.903486441	0.058364763	0.999737651
Lysmd2	1.144339615	2.52434883	0.619075182	0.822276043	1.31930024	1.065711815	8.581641244	0.019773732	0.999737651
Havcr2	0.397726221	0.378922457	0.307177096	0	1.295009449	-0.221408389	1.761230416	0.233697275	0.999737651
Rn7s2	11.77144017	3.818696318	3.184110017	3.020885557	1.294813167	0.809859944	5.451936831	0.051719638	0.999737651
Btaf1	16.51672359	17.97766319	7.251430451	6.583551255	1.293678384	6.440719445	176.5110018	9.07E-07	0.012255753
Hs1bp3	0.596929015	0.871406361	0.302748797	0.285952656	1.287400913	0.715628561	11.84836373	0.008678537	0.96091128
Ighv4-2	3.933603694	6.329330914	2.638765208	1.502097791	1.277015466	0.510506095	8.160376629	0.021069496	0.999737651
Tppp3	0.400682662	2.262701552	0.61381991	0.490403499	1.242989491	0.89796719	2.100459001	0.209262343	0.999737651
Rgs9	0.213928945	0.197209669	0.056058275	0.11346049	1.242736648	0.067707539	6.852690738	0.030529413	0.999737651
Gm17690	0.525417875	0.643971561	0.275362642	0.208997559	1.239810701	0.636736513	11.35681813	0.009660594	0.988196732
Gm15674	0.911150401	0.681350656	0.220393177	0.446070058	1.223947908	0.582124012	7.973811452	0.022166507	0.999737651
Kctd15	0.335999183	0.473057	0.197222482	0.142561848	1.218874888	0.420026027	8.775456182	0.017905111	0.999737651
Foxf2	2.145287242	2.787664473	0.833757119	1.278411154	1.196714503	2.097489275	18.25185781	0.002661527	0.691689993
Gm43549	0.749173375	1.808176385	0.830130148	0.272458675	1.187837865	1.353444257	3.383643021	0.122052026	0.999737651
RP24-163M14.1	0.420640749	0.51915811	0.140286821	0.263655671	1.184496857	0.165195416	6.609827212	0.032843302	0.999737651
Gm9812	1.176830196	1.420176317	0.555081163	0.561734918	1.181995493	0.027377625	7.450967469	0.025649467	0.999737651
Ighv11-2	8.031036435	13.66778509	7.12280576	2.359042951	1.169425188	1.891597776	4.702185029	0.079614301	0.999737651
Snord80	37.26919529	28.99380538	13.26712507	15.66385104	1.164913583	1.033415934	13.00839293	0.006813298	0.860513207
4632427E13Rik	0.226180866	0.164711672	0.106275067	0.066183991	1.145400033	0.199779919	6.729972261	0.031671876	0.999737651
Mtss1l	0.611304678	0.452980358	0.314753862	0.159263407	1.136715182	1.111414279	8.898921479	0.017343737	0.999737651
Pcdhb19	0.231409199	0.240741572	0.108731692	0.101570823	1.134243697	0.420192059	9.25438714	0.015846655	0.999737651
A930006K02Rik	2.495607952	3.395490283	1.461777311	1.167868128	1.13385204	0.826517601	10.22074971	0.012524156	0.999737651
Ighv1-26	3.083228058	4.56938021	2.041096165	1.377041849	1.128604501	0.126847249	6.119809381	0.038230377	0.999737651
Gm25744	18.08208936	24.54876204	5.685910745	13.42615803	1.124388886	0.128179147	4.962699587	0.056212133	0.999737651
Jup	0.513299833	0.151300118	0.185525366	0.112649555	1.122665473	0.737353018	3.30872684	0.114542891	0.999737651
Trim5	13.29033568	7.357975832	6.002565124	3.323792781	1.120574806	4.788680134	6.050138367	0.080793335	0.999737651
8-Sep	0.252650189	0.207026414	0.127505638	0.079405567	1.116867465	0.18190943	6.660645968	0.032341233	0.999737651
Rtn1	0.31303742	0.286187583	0.16405763	0.105651756	1.115607714	-0.015014141	6.128578008	0.038124517	0.999737651
Rubcnl	1.289141791	0.518570605	0.382849894	0.433020185	1.115304818	0.892943219	5.57795203	0.046944758	0.999737651
Scel	0.615667602	0.675432693	0.254217759	0.336423547	1.097344285	0.638320308	9.266570918	0.015798284	0.999737651
Slc26a11	0.441784012	0.285608866	0.181917643	0.150625873	1.093988581	0.106234074	5.968290246	0.04011995	0.999737651
Ctsk	1.921221995	1.363820114	0.868680808	0.639340859	1.092524386	0.948984242	9.781905927	0.013911995	0.999737651
F830016B08Rik	0.32824175	0.347470093	0.144863968	0.164925508	1.089542244	-0.101093779	5.967221099	0.0401337	0.999737651
Specc1	1.746371602	1.451310461	0.945416763	0.545550761	1.075942223	4.12548799	17.96356149	0.005632024	0.845679674
Zfp354b	0.532507514	0.535516624	0.434121648	0.06276078	1.070371885	0.321591177	2.529484261	0.156936427	0.999737651
Rnase6	1.965921189	1.49613102	0.779691119	0.845397077	1.05925417	0.568537123	8.258239086	0.020521403	0.999737651
Gm17655	1.763920035	2.031907669	0.705936554	1.088607408	1.05246222	1.379460435	11.16773662	0.010075284	0.992977284
Tirap	0.751127571	0.592676544	0.302810219	0.343212804	1.027496999	1.361713132	12.58009227	0.007437213	0.896577234
Ighd1-1	7.429380194	122.0322519	49.31909538	13.13428503	1.022030217	0.292564949	0.578322184	0.489056017	0.999737651
Galnt14	1.757323475	2.3134959	1.071689983	0.903780271	1.018478282	3.034148014	24.90887291	0.001037225	0.424759209
Il7r	45.50649761	29.6044194	27.17113832	9.623893514	1.006622386	6.482591557	2.209113865	0.246067367	0.999737651
Gpm6a	0.814959486	0.677031696	0.408536666	0.319471567	1.00529144	0.928486034	9.417463558	0.015214333	0.999737651
Col5a3	65.4910757	28.52665417	23.55991229	22.42261067	1.00312921	7.890560548	3.989077932	0.146578563	0.999737651
Gm26917	17.16114666	10.25507512	7.603987575	5.825799121	1.003051296	5.086436176	12.38774829	0.01965526	0.999737651
Tbc1d12	0.29771651	0.258571739	0.127659436	0.143544099	1.002194423	-0.013792128	5.375181456	0.048765103	0.999737651
RP23-478P10.3	7.828430631	5.157954742	5.376015136	1.002189521	0.996431922	1.110912027	2.1324764	0.200474787	0.999737651
Myl9	1.029371955	1.18307287	0.411029692	0.675929643	0.992788565	0.108960243	4.991610407	0.055644769	0.999737651
Peak1os	0.81111904	2.175206763	0.61402438	0.860378798	0.989815521	0.614218634	3.477201749	0.101074571	0.999737651
Iqsec2	1.003711393	0.681128498	0.530304856	0.302954139	0.988499258	2.171146417	9.989897933	0.014012073	0.999737651
Lifr	0.782973724	0.38815403	0.248517783	0.333379432	0.97959966	2.213255645	7.302644495	0.031470427	0.999737651
Gm28188	8.205897333	6.067843726	5.818421377	1.280036253	0.975581511	0.464780002	2.697971564	0.142859608	0.999737651
Gm14295	1.130451008	1.120598438	0.575523146	0.548161825	0.974766687	1.629046375	15.57580795	0.005046962	0.830649469
Ifit3b	2.335301841	1.9188949	1.373147445	0.755221389	0.971750337	1.725186407	9.568990992	0.014654985	0.999737651
Doc2g	0.58332211	0.492002499	0.19723179	0.339313211	0.971528584	0.421744506	5.499398466	0.046771787	0.999737651
H2-Q6	54.77312033	51.73097242	31.26841852	22.28355869	0.967964978	6.379870339	41.04597672	0.000419105	0.304280975
RP23-240G3.2	0.930357955	0.701711438	0.433408805	0.383778564	0.966627561	0.554743849	6.831992262	0.030718409	0.999737651
Gm42979	1.508328684	0.79699003	0.80388774	0.35252704	0.96501356	1.032365612	4.214008332	0.07642473	0.999737651
Pgap1	0.13030077	0.120692045	0.100635588	0.025460477	0.963140208	0.752606428	3.196811339	0.115316662	0.999737651
Zfp951	0.722519004	2.567326489	1.375798065	0.29378591	0.95857089	2.580298777	0.728984474	0.459249341	0.999737651
BE692007	5.515278994	3.708569667	2.770741266	1.892380563	0.958109788	4.188489709	14.68261537	0.008989052	0.971824415
Vmn2r29	0.147449677	0.135925983	0.064396573	0.078202193	0.958088139	0.146699996	5.466891282	0.047803915	0.999737651
4930426D05Rik	4.042711715	4.103730632	1.989405626	2.134047778	0.956348998	3.218607632	35.83488366	0.000317236	0.257292849
Spire1	0.341003481	1.28322356	0.334368448	0.490062547	0.954049618	1.719514802	1.896844594	0.231297979	0.999737651
Col9a3	0.399138775	0.371661334	0.23242433	0.156806933	0.953623624	0.306906055	5.636242438	0.044694298	0.999737651
Ms4a1	7.595091276	4.036572478	3.058922566	2.880753966	0.94195615	4.765234014	8.560115935	0.038371612	0.999737651
Scin	3.000818898	0.993192107	1.47314193	0.584232619	0.928415157	2.214253405	1.630860775	0.270964369	0.999737651
4933427G23Rik	0.679426419	0.47828602	0.237383948	0.360344202	0.921690813	0.290659743	4.61762692	0.063591386	0.999737651
Eef1akmt1	2.180232784	2.535139302	1.071209261	1.373129799	0.918435283	0.692656635	6.775051137	0.0320805	0.999737651
Igsf10	0.673401949	0.519192209	0.382328481	0.238099354	0.916069983	2.236013172	11.3933535	0.009582951	0.988196732
Ide	24.77693404	27.41552457	13.60546752	13.59216926	0.915727233	6.850734788	97.78864537	8.67E-06	0.03904629
Igkv2-107	9.280791232	7.137180019	4.768535369	3.860556622	0.898798467	1.055335174	7.910548206	0.022964281	0.999737651
Mrc1	0.447014452	0.341650746	0.224901822	0.189664766	0.898495125	1.02489853	7.857333804	0.023894925	0.999737651
Gm43305	29.79836828	7.32806343	15.59245877	3.98182426	0.897834486	6.11112646	0.536424016	0.528966015	0.999737651
Gm42529	2.767218534	2.164443257	1.289113367	1.304565962	0.896468928	0.59770297	6.258783293	0.040512606	0.999737651
Gm37309	0.729792685	0.803813441	0.254981354	0.552938174	0.893102941	0.109881836	3.480821472	0.098735136	0.999737651
Ighj2	67.78071197	83.62944937	44.77654712	35.64644957	0.887719673	2.562757059	17.00020931	0.003267118	0.774593587
Lat2	1.064849482	1.049012342	0.683350586	0.43797654	0.886642281	1.162332004	7.623225377	0.02443024	0.999737651
Cmah	0.251321459	0.166579713	0.131713336	0.090881034	0.878519739	0.778426433	5.396043286	0.048422879	0.999737651
Cd1d2	3.431689258	2.663334367	1.954880905	1.305687274	0.875313823	1.8818381	10.07311714	0.012970765	0.999737651
Sh2d4b	0.579911061	0.369826562	0.266857991	0.240050504	0.875108051	0.664719288	5.336409028	0.049409362	0.999737651
Fads3	0.226510113	0.595758679	0.328735739	0.110892098	0.872713256	0.20335424	1.811770602	0.218911166	0.999737651
Gm11592	1.698921583	3.417043801	0.937238035	1.802098134	0.87228708	0.455622092	3.019050707	0.120162716	0.999737651
Trim16	1.197027982	1.078397165	0.718829566	0.502599173	0.871030188	2.03814863	12.52227154	0.007526841	0.896577234
Gm28869	1.896278299	1.412588034	0.883384407	0.893973531	0.864534188	0.202324901	4.466212894	0.069370216	0.999737651
Platr27	1.629975305	2.094515469	1.328821748	0.672375164	0.863502823	0.028508975	3.24688671	0.108904751	0.999737651
Gm4767	0.518353228	0.472790973	0.252707144	0.281309978	0.863175091	0.941586921	7.61621027	0.032809408	0.999737651
P2ry13	0.450621689	0.47582648	0.283395868	0.215094699	0.861520102	0.028649884	4.064848103	0.081910093	0.999737651
RP24-120F8.1	0.300256096	0.317050432	0.188830984	0.143320875	0.861520102	0.028649884	4.064848103	0.081910093	0.999737651
Mx1	3.858686129	2.042363637	2.128707671	1.060541282	0.861219363	3.066318447	3.664781948	0.117372363	0.999737651
Gm29050	0.367849439	0.428337792	0.182637174	0.24643526	0.859948378	0.029622347	3.906098934	0.083198642	0.999737651
Klhl14	5.123054335	4.621269782	2.482526454	2.799012606	0.857409801	4.062377081	38.98348936	0.000238494	0.230215271
Zfp709	4.289438058	4.565728185	2.379375649	2.438280774	0.853078016	4.768327756	62.97594094	4.40E-05	0.112212889
AI429214	1.003415425	0.712295686	0.742409071	0.187827081	0.852009983	0.48070705	2.23824207	0.175850104	0.999737651
Gm24846	91.23920923	41.8995846	48.09332839	24.61462306	0.845214958	2.500725289	3.028408127	0.142670877	0.999737651
A230072E10Rik	0.327976477	0.375639513	0.210084034	0.173947345	0.84508053	0.863391092	6.690574681	0.039783145	0.999737651
B3gnt3	2.125459342	2.174969425	1.602477627	0.751513265	0.844449063	2.376454669	6.757772653	0.034773558	0.999737651
Rnu3b4	8.702005505	8.485991818	7.462757853	1.957981379	0.837957487	0.63757331	2.438903293	0.159658159	0.999737651
Gm15122	2.835600377	2.603656581	1.809153419	1.176968399	0.833033699	0.127595463	3.822839964	0.085976962	0.999737651
9330159M07Rik	0.384566567	0.290054765	0.235135656	0.135973844	0.831965122	0.597192147	4.317939123	0.071035262	0.999737651
Gm13856	0.686641912	0.75628601	0.342721371	0.450878441	0.831237474	0.128973952	3.981503069	0.085506211	0.999737651
Dkk3	0.33914011	0.375162187	0.231058892	0.161881334	0.830168052	0.069360115	3.753614499	0.090140796	0.999737651
Gm43695	5.521495144	7.30617918	2.132216529	4.932058052	0.830058235	0.130099839	2.778126892	0.133787404	0.999737651
S1pr3	0.558915608	0.408781051	0.306232704	0.229059119	0.824750474	0.850621537	5.568524977	0.045707342	0.999737651
Gm17039	0.418385826	0.596062576	0.316721819	0.246552586	0.82153719	1.037430014	5.86240299	0.041511232	0.999737651
Zfp229	1.972879452	1.939442964	1.184979647	0.999319994	0.815349478	2.988874492	22.17014088	0.001488519	0.529364484
Gm36989	0.87020055	0.530374489	0.304038283	0.475509764	0.8141024	0.374407855	3.398965816	0.102147233	0.999737651
Pomgnt2	0.412032453	0.513018107	0.431878512	0.083248655	0.813226541	0.219816459	1.664194833	0.23598852	0.999737651
Fer	0.557613524	0.527778357	0.240664808	0.365324484	0.811379099	0.667150294	4.895624476	0.058718121	0.999737651
RP23-424C4.8	2.926312443	3.57345894	2.081356319	1.552014598	0.809972905	0.585056376	4.834936902	0.064078659	0.999737651
Ston1	4.170159361	5.663428182	2.561866885	2.953398399	0.809668162	4.124958357	20.14212497	0.002208195	0.621698816
Zfp708	1.464649238	1.285887536	0.90162299	0.641167547	0.806769542	1.457667577	7.913315236	0.02583189	0.999737651
Itgb7	0.560656836	0.459412973	0.130591461	0.440522866	0.806201422	0.275656719	2.198294123	0.176656628	0.999737651
Mir7028	40.04900261	13.42510424	21.45542883	8.496240629	0.804334602	0.538714425	1.588872373	0.249982934	0.999737651
Slfn5os	3.514685609	3.534546501	2.87133333	1.096510184	0.803186209	1.655670635	3.940693554	0.086561093	0.999737651
Gm6039	2.141642664	2.382866502	1.432849508	1.111685885	0.803036168	1.218856394	7.314247025	0.03507742	0.999737651
Fndc3b	1.472938502	1.201966669	1.107230247	0.405064324	0.79898721	3.59730795	2.61453271	0.180707084	0.999737651
Ifi205	0.340906042	0.219412764	0.242981821	0.072321895	0.796213622	0.047377979	1.922262883	0.202862857	0.999737651
Gm10584	0.996991913	0.501312873	0.477071278	0.367839946	0.795953405	0.729062678	3.520479759	0.097135205	0.999737651
Zfp97	2.695134072	2.923778291	1.334621375	1.845846614	0.79460448	2.589511131	13.13966264	0.00663532	0.8557202
Lars2	5.326544233	4.328705268	2.675798108	2.795047868	0.793298155	5.390471828	45.37745212	0.000141266	0.15908893
Celf3	0.61402454	0.47097022	0.294528722	0.320137698	0.7913351	1.288824514	7.241431579	0.035200746	0.999737651
Vipr1	0.677610711	0.483920999	0.432325283	0.229170628	0.784637102	1.464214594	4.920527909	0.057053055	0.999737651
Trim30c	11.75019688	11.11561079	7.027865204	6.02064604	0.78410233	3.953609678	32.2622143	0.00045032	0.304280975
6430590A07Rik	0.660094994	0.561698144	0.332639084	0.363556541	0.783090764	1.182549879	7.154452983	0.041199148	0.999737651
Ralgps2	1.24898834	1.004836929	0.894172393	0.394952352	0.781639588	3.431869832	4.169838749	0.096975107	0.999737651
B230118H07Rik	11.89901819	7.452200555	8.268366826	2.817333231	0.779937257	5.027429833	1.284116838	0.348071043	0.999737651
Gm18180	1.458508151	1.736940711	0.563227008	1.262095044	0.779626423	0.987388962	3.599787667	0.094035248	0.999737651
Gm29439	25.06625197	12.71648381	11.14282116	10.44549819	0.77942439	2.936199605	5.986533577	0.04755614	0.999737651
Gm27646	41.4244229	33.84753555	26.59455526	16.47755758	0.778509506	1.752480394	7.184443583	0.027691497	0.999737651
Olfr373	0.297787261	0.326694552	0.141877526	0.215367316	0.775329855	0.204360623	3.421868934	0.10210168	0.999737651
Gm23458	12.13318896	7.117688404	5.652266303	5.36251874	0.77469681	0.482758136	3.574854818	0.094995806	0.999737651
Gm26672	0.419902812	0.885950794	0.569577356	0.183401552	0.77134483	1.878992981	1.494509047	0.279205042	0.999737651
Dpf3	1.927828912	1.220175155	1.102191929	0.715002499	0.765870127	2.420020693	6.79723531	0.032632706	0.999737651
Slfn8	6.808297811	4.676526168	4.188338311	2.451561977	0.765224948	4.216887782	6.35746744	0.053060727	0.999737651
Shcbp1l	0.690872282	0.988126271	0.514950407	0.455982726	0.763892197	1.365644107	6.223350407	0.038946109	0.999737651
Cyyr1	1.0374736	3.187971684	1.342524462	1.114066182	0.761518781	3.9047194	1.28737262	0.337068854	0.999737651
H2-Q7	10.16306694	9.495257785	7.321026696	4.108121039	0.758856986	5.051817672	7.843925173	0.040620699	0.999737651
Gm16185	0.888035259	0.785886988	0.595717496	0.376786474	0.755739162	1.16319811	5.404985774	0.049430777	0.999737651
Rag1	59.9323573	35.78294129	42.5359128	13.31237703	0.754998678	7.961787717	0.909236748	0.423633962	0.999737651
Gm38372	1.866567218	1.891335441	1.215384596	0.974963065	0.753272603	2.608972117	14.97651895	0.005937809	0.85230782
Kcnip4	0.314080957	0.284270197	0.197525435	0.149919879	0.752068619	-0.034001076	2.987452641	0.13280905	0.999737651
Amy1	0.380164647	0.398935193	0.207900393	0.245457909	0.750869972	0.240058817	3.652589791	0.110198921	0.999737651
Ahnak	1.072024211	1.819456505	0.811353062	0.879727229	0.750346971	4.416017796	7.664542774	0.037579083	0.999737651
Gm26561	0.927138977	1.256683502	0.802787823	0.470343116	0.749278726	0.422805334	3.171274828	0.112481919	0.999737651
Igkv8-34	5.617832694	4.551049037	2.12637484	3.807143442	0.747687817	0.667604399	3.547933676	0.0960473	0.999737651
Fgd6	1.506731072	1.348429351	1.159122686	0.513194974	0.747669147	3.236166902	4.162482436	0.094059161	0.999737651
4930512B01Rik	0.836396204	0.67289803	0.460258194	0.421415753	0.746531318	0.804754441	5.069155493	0.071987502	0.999737651
Zfp493	0.279149238	0.37837072	0.165379675	0.218858106	0.745982671	0.424176747	3.527524044	0.098945076	0.999737651
Jph3	0.332269042	0.244184081	0.133951229	0.203335353	0.742306093	0.185436779	2.925111975	0.125247911	0.999737651
G530011O06Rik	2.991522137	2.454876204	1.781027925	1.421593203	0.739685767	2.39425511	11.63961739	0.010129305	0.992977284
Gm20559	1.931005215	1.245758074	0.763779055	1.107872742	0.734995222	2.59197661	6.973946559	0.030931725	0.999737651
Nphp3	0.36153248	0.424171346	0.207518127	0.255659047	0.734926707	1.127731996	5.748817371	0.05774392	0.999737651
H19	5.931184497	70.82780123	37.42705203	8.32908581	0.734649669	6.185024076	0.170142653	0.715938914	0.999737651
Ctif	0.286038559	0.58458902	0.367516343	0.146811221	0.73431098	1.174143269	1.997792947	0.202705133	0.999737651
CAAA01180111.2	11.73766864	12.05250139	7.899839116	6.159723261	0.733014507	2.162383662	10.95410131	0.0156077	0.999737651
Gm6712	3.260255506	3.760837283	2.010170466	2.135979687	0.731836608	0.829898735	5.06303881	0.076023214	0.999737651
Srpk3	1.513985284	0.967019003	0.750564727	0.716158214	0.730025141	1.517853005	5.818149184	0.042110833	0.999737651
Gm10552	3.991415748	4.447913325	2.60065804	2.402977148	0.728004098	1.874129708	9.966550242	0.024584139	0.999737651
Bmpr1a	0.573980352	0.351745764	0.310213836	0.237827551	0.727817413	1.296596399	4.623090176	0.063465199	0.999737651
Gm11346	5.148798326	3.397992486	3.394079137	1.685381066	0.725341683	3.283534572	3.825044403	0.105354924	0.999737651
Abcc1	0.317818383	0.277925496	0.222084335	0.1319164	0.724293423	1.609757593	5.724955515	0.043409952	0.999737651
Zfp433	5.036034812	3.514137716	2.671618834	2.420197018	0.721078118	3.255265208	12.68948187	0.007271277	0.896577234
Steap4	21.44747854	10.43938375	12.28102655	6.759889709	0.717863611	5.326250515	1.700156366	0.286903256	0.999737651
Zfp827	2.190714673	2.907571772	0.861087445	2.188655904	0.714469688	4.196680675	1.813014983	0.260787037	0.999737651
Pcdhb22	1.172093673	1.802743609	1.201448684	0.58507089	0.713161449	2.995603878	3.352396871	0.123733258	0.999737651
Gm12568	4.837828235	1.744116107	2.965967865	0.96823255	0.712288687	0.813315645	1.145832955	0.326401925	0.999737651
Zfp947	0.733797881	1.077000006	0.62362879	0.462809765	0.710641689	1.137060019	4.398034455	0.068940931	0.999737651
Prlr	0.144819394	0.070951721	0.06227479	0.066960108	0.708930585	0.52740655	2.59216648	0.145727758	0.999737651
Adam19	2.777881627	1.489372071	1.54394653	1.018991614	0.708867453	3.612245246	4.003035626	0.100795856	0.999737651
Gm20449	0.473791164	0.536027037	0.481092786	0.125641198	0.707140927	0.742610048	1.702673451	0.231987078	0.999737651
Glis2	0.403776818	0.327466526	0.273048538	0.165792942	0.70697382	0.483256238	3.144834643	0.11376895	0.999737651
Nat8f4	0.812936627	0.550944396	0.388998858	0.431153384	0.704668978	0.909166044	4.212766161	0.081853553	0.999737651
RP24-246F6.2	0.901718968	0.574315805	0.378060556	0.510123155	0.702248394	0.308973055	2.716929593	0.137569074	0.999737651
Eps8l1	1.132377366	0.085408218	0.613241865	0.120114734	0.701514147	1.609751152	0.198182925	0.688451679	0.999737651
Ly6d	22.96716995	18.86251206	11.23425913	14.04874197	0.699494341	3.653198688	15.82575425	0.004000335	0.81415964
A530032D15Rik	1.13703968	0.535999171	0.819367051	0.188452	0.699490856	0.254222704	1.085241152	0.332852657	0.999737651
Cyp4f17	1.345743213	1.35334778	0.77580944	0.856482615	0.697597295	0.965008887	5.159785155	0.081238452	0.999737651
Gpnmb	0.227344661	0.43967182	0.284120962	0.120575721	0.694822667	0.898879522	1.976115316	0.200249249	0.999737651
Gm26656	7.282725762	6.610764656	3.937282744	4.492703284	0.694669053	4.059823333	25.35947561	0.000980312	0.413997816
A530040E14Rik	3.138484042	3.156219083	2.261636474	1.560509112	0.694619145	2.581540498	10.01431314	0.013154219	0.999737651
Dgkeos	0.614180672	2.443750808	0.671753168	1.189659572	0.691890073	1.457392958	0.89967467	0.389003134	0.999737651
Xylt1	4.054558645	2.7895357	2.827048255	1.345954605	0.689346986	4.733764606	2.511595236	0.197437755	0.999737651
Gm6565	6.632163598	7.323527185	3.952876306	4.552019332	0.687445331	1.366256193	6.132618275	0.062526705	0.999737651
Zfp970	2.884642709	2.109776971	2.858662308	0.19471638	0.685831488	2.162275777	0.318275606	0.61366523	0.999737651
Trim30b	1.195623206	0.867539618	0.713854876	0.545822287	0.685416468	2.668917452	8.989981217	0.016943846	0.999737651
Zfp763	1.889545295	1.674772633	1.141338283	1.036120433	0.684712608	2.383596809	11.84289932	0.017429038	0.999737651
Soga1	1.412549992	1.671636226	1.046879859	0.839975693	0.684563667	3.325926956	14.41837746	0.00517292	0.830649469
Cgn	0.179739752	0.180755431	0.099156391	0.120413973	0.684466742	-0.011395637	2.57156333	0.168046753	0.999737651
Zfp939	1.240227178	0.623617745	0.577761898	0.560325547	0.682206256	0.984416993	3.016588391	0.120292518	0.999737651
Gm43127	0.571832299	0.657215573	0.577969056	0.173302865	0.68182546	0.584460191	1.750230166	0.223698041	0.999737651
Zfp934	1.886577399	2.381639353	1.89330009	0.723820359	0.680207794	1.356137623	2.512819741	0.154536891	0.999737651
Bag3	0.978211392	1.542681768	0.838904864	0.707467344	0.679538752	1.445809757	4.525393704	0.065771079	0.999737651
Kbtbd7	0.96838392	0.910618685	0.593197798	0.560287893	0.677331923	1.827734643	8.736276014	0.038381726	0.999737651
Zfp758	2.202500629	2.003082131	1.34500276	1.239233483	0.676358574	2.367694271	11.73050459	0.019281831	0.999737651
Ackr4	0.345203524	0.542428454	0.316601848	0.228854966	0.676105534	1.007855174	3.473135966	0.099049141	0.999737651
Klf3	0.658597847	0.667414237	0.483224025	0.333176029	0.674702634	2.61637011	9.548709942	0.014728334	0.999737651
Gm15911	1.689747782	1.69929626	0.885568299	1.194911469	0.674396883	0.293104477	2.929736793	0.145670349	0.999737651
Rbbp9	2.122080936	1.673306812	1.390183512	0.946424772	0.673255403	1.901106873	6.264335761	0.036532012	0.999737651
Gm15726	18.12827151	15.19225942	10.90823545	9.614606291	0.673066571	2.79897307	13.05869679	0.010239824	0.992977284
Gm12265	4.381429345	5.385340961	3.571918289	2.452855794	0.669956126	0.97551403	3.952365866	0.092974646	0.999737651
Gm25878	31.23535114	19.09348159	14.12306863	16.89097301	0.66939499	1.006481685	3.53884152	0.096405832	0.999737651
Gm35986	1.664609116	1.310099118	0.758603085	1.074775039	0.667689578	0.090636644	2.386185365	0.168256469	0.999737651
Dnm3	0.06755271	0.091360107	0.056156856	0.042004789	0.667556058	0.757547496	3.457180364	0.11050793	0.999737651
Gm44423	1.100213259	1.015739363	0.945251153	0.363501112	0.667131511	1.495501257	2.641007072	0.145957146	0.999737651
Spp1	5.357148137	4.414209033	3.332882148	2.712931204	0.666599145	2.727846939	11.26463007	0.012246866	0.999737651
Sln	0.864318384	1.347263875	0.67946202	0.687606728	0.665525065	0.376883731	2.654845486	0.143774337	0.999737651
Ifit3	10.70625486	6.762046775	6.397871489	4.431786261	0.663619534	3.635698576	6.252999658	0.043930933	0.999737651
RP23-114B10.6	0.99637556	1.135963919	0.709276144	0.616045885	0.661371351	3.224651353	15.14980497	0.005822487	0.85230782
Agpat2	0.748751306	1.021904649	0.588611887	0.510572207	0.660295716	0.720186384	3.467925893	0.117472383	0.999737651
Rgs10	1.265006485	0.937377238	0.872327043	0.494358829	0.659596612	0.717899636	2.82504821	0.130980298	0.999737651
Akap5	0.71782503	0.654729586	0.463688354	0.389563202	0.659468385	1.968027944	8.479673417	0.0369272	0.999737651
Gm12411	2.476460065	2.13467496	1.606887819	1.250884289	0.659264025	0.029568564	2.405950576	0.179565088	0.999737651
Gm21742	5.093011848	5.121791595	3.486251844	2.86653374	0.658190234	1.255642519	5.348674832	0.080514059	0.999737651
D8Ertd82e	0.474358372	0.101370764	0.124301609	0.232714482	0.657976848	1.236080182	0.701634674	0.442693727	0.999737651
Gm44669	0.867830089	0.843642914	0.788346183	0.276160183	0.656485506	0.570428989	1.885722996	0.206621972	0.999737651
Spock2	0.463245286	0.548683096	0.269754486	0.360344202	0.656391399	1.25724494	4.652945385	0.081318083	0.999737651
Gm19721	0.968683359	0.616966242	0.64304943	0.342504031	0.655700181	0.324649402	2.060212003	0.188786012	0.999737651
Neto2	0.232332279	0.271028373	0.146113712	0.167580533	0.65355694	0.455287378	3.125871466	0.144442804	0.999737651
Mir7650	19.30799372	21.35880991	18.21418866	7.168203016	0.649650265	0.128462921	1.707918085	0.227260953	0.999737651
Gm42870	7.205999214	6.371830456	3.819555604	4.683678471	0.648762427	4.266335464	20.00475977	0.002030806	0.596615497
Usp44	1.031244159	1.363820114	0.932844732	0.569412952	0.648344934	2.015957374	4.9709008	0.056050439	0.999737651
RP24-97K3.3	0.287228102	0.426997396	0.222524681	0.225192083	0.645891414	0.530300447	2.818831416	0.142837287	0.999737651
9130208D14Rik	0.929394103	0.761854263	0.581221234	0.480491875	0.645406536	2.359262951	9.042541169	0.02572632	0.999737651
Rin1	0.327348169	0.246898469	0.157261181	0.202549798	0.644079113	0.129495713	2.319631426	0.179586582	0.999737651
Gm21814	0.779565574	0.783970767	0.474453479	0.506815237	0.643674836	0.641428478	3.588999731	0.13377963	0.999737651
Kcnh4	1.815068606	1.202396792	1.147535856	0.748727326	0.643629521	2.31227424	5.102054656	0.054381911	0.999737651
Slc30a6	1.600402336	1.873289534	1.182491341	1.001859789	0.643349179	1.672837643	6.415715689	0.058421936	0.999737651
Gm44067	6.978432737	5.957474734	3.637183902	4.49421547	0.643198764	3.976566525	16.36989737	0.003637466	0.792850307
Cercam	0.723978423	0.575682862	0.423544046	0.392902644	0.642444573	0.931939871	4.068897854	0.110203277	0.999737651
Gm43951	0.591470213	0.53533126	0.289314254	0.418260375	0.642321511	0.52984983	2.919740607	0.1450692	0.999737651
Gm14276	2.689710792	1.432011119	1.243792976	1.342615803	0.64205396	0.40688612	2.193025144	0.176584679	0.999737651
Arhgef40	0.19781101	0.143670805	0.092150589	0.122397447	0.641335174	0.641091735	2.979346753	0.135205815	0.999737651
Rag2	17.61657062	10.7568125	13.07726259	4.81718316	0.641245342	5.306125218	0.944399702	0.410319651	0.999737651
Gm29427	1.462006544	1.440262624	0.781849958	1.044413026	0.640756956	1.248068666	4.654994449	0.08925171	0.999737651
Gprasp2	0.32619452	0.492056684	0.263004682	0.252849452	0.638288127	0.708005859	3.012384508	0.131047522	0.999737651
Aldh4a1	1.207192271	1.21401391	0.730002806	0.800316125	0.635699241	2.311094895	10.04517203	0.029903682	0.999737651
Zfp300	0.298771128	0.236075269	0.190133958	0.147139424	0.635567443	0.358929275	2.667873126	0.163729812	0.999737651
2900076A07Rik	3.057987064	2.41422848	2.156823143	1.303543191	0.635250092	2.189735014	5.297434776	0.050067941	0.999737651
RP23-366E4.6	39.40958958	41.68616698	27.90853402	23.42891322	0.635162843	4.644172548	27.20467396	0.000784246	0.392529756
Epha5	0.816659272	0.520140248	0.520730102	0.324845809	0.634812944	3.20595032	4.715773908	0.069476857	0.999737651
Gm12735	2.2748435	1.671779494	1.192207092	1.299305616	0.633498391	0.222172188	2.441734832	0.177653407	0.999737651
Zfp965	1.028929214	1.13329052	0.718992585	0.649652808	0.632743902	1.118233546	4.630534993	0.101858959	0.999737651
Aim2	12.85269334	10.60203605	7.281571216	7.575942642	0.632554975	5.069680462	28.73204934	0.00065784	0.368949436
Cd22	9.365066254	4.555624425	4.546924261	4.265907411	0.631741811	4.842173449	2.721837541	0.178226985	0.999737651
3300002I08Rik	1.264550463	0.974065192	0.817836477	0.599325429	0.631687107	1.037355331	3.736389768	0.108139469	0.999737651
RP23-468H22.7	3.733096219	4.063815338	2.743067751	2.204430001	0.630859557	2.271994334	8.652714839	0.032754367	0.999737651
Zfp273	1.379360225	1.16098822	0.880051466	0.73156481	0.630053014	2.020654993	7.522578804	0.043434646	0.999737651
Zbtb26	0.756326406	0.651943096	0.364919343	0.528471917	0.629375508	2.478823918	7.173562646	0.027779152	0.999737651
Gm28373	0.501837722	0.399533205	0.350672909	0.221797765	0.624615413	0.166515174	2.118875397	0.188998091	0.999737651
Gm43980	5.547454897	4.121917862	2.5184493	3.63555706	0.624263581	2.697825151	6.544769995	0.033564107	0.999737651
Nuak1	1.032848944	0.987769448	0.902164505	0.386673351	0.624091033	2.25247539	2.947062765	0.132113086	0.999737651
Tsc22d3	18.7500145	14.34320283	10.45233074	10.63329447	0.623863516	5.877309667	23.30896586	0.001386014	0.529364484
Myo15b	0.196468679	0.185956603	0.127193195	0.116459015	0.622188681	0.732411249	3.569331591	0.138596702	0.999737651
Zfp966	1.772807255	2.242908982	1.758293684	0.808804701	0.621788579	2.330612527	3.061426086	0.126018846	0.999737651
Uty	1.308924608	1.26951859	0.689034123	0.956464633	0.62145351	3.385147504	10.60668378	0.011444649	0.999737651
Stac2	9.689672671	8.94151575	6.124263852	5.79347915	0.619225972	4.587862552	31.76348381	0.000474083	0.305083413
Smpd3	0.33748395	0.328442917	0.182575116	0.242502281	0.619192393	0.628452655	3.052023729	0.150179527	0.999737651
Colq	0.494250115	0.271114385	0.361069536	0.127094843	0.61864459	0.3894175	1.29949849	0.288343256	0.999737651
Slc7a7	2.78564144	2.348985433	2.303208378	0.991056015	0.615901733	2.815599459	2.629076182	0.16032434	0.999737651
Lrrn3	10.20955706	11.38403808	7.434596503	6.421756718	0.615776158	4.82050874	26.36935559	0.000866278	0.403685707
Gm26799	0.962562362	0.968001638	0.701861135	0.532705756	0.615606006	0.25789245	2.451265525	0.186502007	0.999737651
Gm3604	2.662998615	2.777233686	1.499012833	1.987768851	0.615391839	2.398163747	7.9319838	0.031753104	0.999737651
Zfp760	2.395264653	2.36797277	1.347516267	1.708174774	0.614183241	3.059811801	11.19091002	0.013364747	0.999737651
Slc27a3	1.197260958	1.025652184	0.766900768	0.658503664	0.613818934	1.29897641	4.710647027	0.099839582	0.999737651
Il2ra	17.95227573	19.27736208	14.59360527	9.362576494	0.613279581	6.447597254	8.604424025	0.031571967	0.999737651
Mir1896	15.47023201	13.43615371	11.05593756	7.458976684	0.612435158	0.109664884	2.081660467	0.203373399	0.999737651
Zfp677	2.030748191	2.002950074	1.371284953	1.222024325	0.611501121	2.306495494	9.335436248	0.036817565	0.999737651
Mlkl	1.360278759	0.795907179	0.492548499	0.891967946	0.609923242	1.108590277	2.265388019	0.170747244	0.999737651
Tlr6	0.855830578	0.845297682	0.560657955	0.534956927	0.607982891	1.445468839	5.412354356	0.092297153	0.999737651
Fam120c	1.007510543	1.25912707	0.830476917	0.632917805	0.606672656	2.470993857	7.24519786	0.031185359	0.999737651
H2-Q5	16.82623086	12.63698059	10.65706213	8.354428944	0.606400544	4.2745258	12.10083	0.008817004	0.96091128
Aldoc	2.391457451	3.036934399	2.323678204	1.185024062	0.60635946	2.887311419	3.67609783	0.100143429	0.999737651
RP23-3F1.8	2.602724984	2.892951756	1.83787014	1.714595939	0.603951857	2.268482594	8.665222354	0.040982502	0.999737651
Gm26733	0.918686798	0.671911376	0.554417983	0.472474769	0.602244089	0.543200286	2.639592296	0.169848116	0.999737651
RP23-115O21.3	0.306315609	0.713370951	0.591444155	0.068403862	0.602174836	0.68023628	0.420572106	0.546964828	0.999737651
Gm10800	1.812318502	1.30182829	0.361830684	1.647755758	0.602077258	-0.052861758	0.882447179	0.375996077	0.999737651
Gm42733	5.597086042	3.531742259	3.220920538	2.677470821	0.601754794	1.047572113	3.054338956	0.124784823	0.999737651
Zfp994	0.957090918	1.302895363	0.770743844	0.693317997	0.601496522	2.220395233	6.444026891	0.043875466	0.999737651
Pygl	4.448959212	5.1175319	2.85409548	3.34601744	0.600407963	3.925360494	15.3135201	0.004384265	0.816461714
Adam8	0.392987194	0.407558145	0.244575074	0.273560141	0.599701901	0.720542261	3.252420938	0.154327634	0.999737651
Clec2d	12.96007295	8.641649953	7.72730739	6.275871066	0.599015851	3.445110568	7.559915966	0.025945727	0.999737651
Gm26693	1.171528121	1.009841338	0.643215172	0.76927546	0.596945273	0.051049012	2.029064982	0.221112004	0.999737651
Gm20417	46.63902672	45.55480078	37.64741844	22.31901329	0.596672156	4.022462288	6.773236217	0.037146708	0.999737651
A530030E21Rik	1.826152994	1.355491441	0.911481875	1.153009755	0.595491053	0.87683031	3.051488094	0.14298702	0.999737651
Chad	5.899281654	4.500606375	3.340472563	3.416477713	0.595453145	2.870602557	9.434058211	0.020888328	0.999737651
Gm8995	16.84312688	11.03532852	10.86733365	7.266707084	0.595218046	6.415344951	4.095797975	0.112522819	0.999737651
Chst14	0.981104753	0.877021164	0.628442767	0.578159915	0.594851661	0.782176972	3.343834964	0.151835586	0.999737651
Zfp748	1.994123376	1.763361781	1.057098899	1.385838847	0.594404715	2.966235244	9.147230688	0.018711609	0.999737651
Gm8369	3.140048762	1.837261175	1.904960575	1.332298341	0.594230791	3.629699989	4.053883528	0.092017493	0.999737651
Ildr1	1.325851524	0.826673086	0.653165026	0.74537679	0.594230221	1.97376662	4.49717078	0.066457133	0.999737651
Zfp345	1.062504629	0.083804601	0.676943653	0.066295952	0.593341276	0.49356902	0.157217971	0.714492872	0.999737651
Gm42664	0.386875206	0.353692157	0.35021278	0.130572392	0.593147497	0.147441353	1.385752507	0.272670303	0.999737651
Gm26789	0.774017494	0.480771119	0.453372979	0.362216494	0.592132257	0.498966463	2.17952928	0.181267931	0.999737651
Gm17106	8.066030058	11.98022374	7.413981658	5.660047013	0.592089296	1.970149693	4.493090496	0.066557076	0.999737651
Gm15675	0.912946566	0.669127717	0.389255503	0.640122449	0.591697718	1.333996249	3.022020647	0.120006399	0.999737651
Gm27624	7.401397594	6.148748309	5.73409643	3.072087007	0.59162455	0.147760808	1.734888693	0.223952373	0.999737651
Pcolce	1.117419203	1.003868637	0.718361206	0.663757224	0.591495395	1.792656591	6.398282064	0.07239673	0.999737651
Rsad2	0.289530682	0.264697065	0.220710029	0.139597299	0.591380444	0.148194637	1.942293639	0.215043477	0.999737651
Trp53cor1	1.021246556	1.065772822	0.76748254	0.592731266	0.591289005	1.414144765	4.533271698	0.104431112	0.999737651
Scn11a	0.432159192	0.405627833	0.35231364	0.19354856	0.591227999	1.11710219	2.857256988	0.129098152	0.999737651
5730420D15Rik	0.915577875	2.035345753	1.363752704	0.562262963	0.589359211	0.641902313	1.172221721	0.313047467	0.999737651
Tctn3	0.817920357	0.980050384	0.638427192	0.535323441	0.589109157	1.350384644	4.283034098	0.110534407	0.999737651
Mtmr11	0.346573379	0.409146034	0.236912948	0.255736343	0.588819516	0.376987906	2.448572323	0.194784017	0.999737651
Grin3b	0.846775028	0.521363272	0.452837248	0.43993479	0.587288018	0.985844838	2.832653863	0.139047205	0.999737651
Mir5113	29.17390759	22.3533443	18.92992236	14.73602711	0.586017322	0.898646492	3.080316056	0.14733855	0.999737651
Zcwpw1	1.36972541	3.971524607	2.504615239	1.007492111	0.585694005	3.669122697	0.502237055	0.531687838	0.999737651
Mir7649	36.61623095	30.68595256	20.25605703	23.73552938	0.585095291	0.745516522	3.011578935	0.162041014	0.999737651
Zfp455	0.504058243	0.443543267	0.374238594	0.245057088	0.584148261	0.239941558	2.023314398	0.211315045	0.999737651
Gpr155	0.409344499	0.180100216	0.294979499	0.090459217	0.58389797	0.802797866	0.896756929	0.378414276	0.999737651
Polk	8.51257886	7.332003772	5.233848361	5.155719813	0.583097719	4.817424596	26.83069578	0.000819716	0.395629957
Mylk	0.386863089	0.315750065	0.276207988	0.184363524	0.582777465	1.618176433	4.121133696	0.09050065	0.999737651
Ighv10-3	1.813005246	4.25425054	2.692135459	1.282073446	0.581595332	0.091568185	1.047845685	0.336079633	0.999737651
Acot1	8.366590866	10.36118372	7.237774133	5.076792918	0.581254656	3.608958883	8.193007359	0.021453195	0.999737651
Gm13212	3.343048872	2.198804278	2.075871447	1.562961651	0.580565009	3.062097309	5.827657322	0.043321093	0.999737651
Gm17193	2.143159361	1.823689993	1.900789265	0.69948146	0.580037969	0.325245367	1.388356886	0.272253655	0.999737651
Zfp119b	2.130030056	2.009840167	1.240347566	1.478365046	0.579972035	1.937553923	6.371113705	0.067969182	0.999737651
Sell	12.6810173	9.370697021	9.615355069	4.906192073	0.578948793	5.7546973	2.139929973	0.229211647	0.999737651
Zfp874a	0.67099222	0.718318327	0.431061825	0.482147799	0.578910504	1.654127465	5.477587822	0.0896566	0.999737651
Mlycd	0.901972146	1.003565744	0.74426426	0.508909292	0.578464043	1.29954592	3.625666444	0.120547522	0.999737651
Cdyl2	0.897729613	0.427643304	0.544772037	0.325769492	0.576740674	0.527396578	1.490677494	0.256576976	0.999737651
Gm12338	5.339867014	9.845076445	6.529913122	3.461431367	0.576420177	0.408769184	1.449546622	0.262720403	0.999737651
H2-Aa	0.577488286	1.069805532	0.955742735	0.128959896	0.575792091	0.484128069	0.502314789	0.507837247	0.999737651
Mfsd4b4	1.04020368	0.956417549	0.716487057	0.598975482	0.575616898	1.718118661	5.563693683	0.08610324	0.999737651
Tigd3	1.266345	1.40897972	0.790755799	0.971713424	0.575282393	1.300982812	4.007467922	0.122572149	0.999737651
Zfp617	15.68997962	15.19144071	9.5160034	10.84881519	0.574869422	5.278166847	29.26555242	0.000619764	0.368949436
Il6ra	0.33613604	0.212100698	0.214159216	0.146814619	0.574852755	1.057513041	2.55221881	0.148475209	0.999737651
Hoxb4	1.487227186	1.808151218	1.233129123	0.941819347	0.57422791	1.858398146	5.120379504	0.076141991	0.999737651
Zfp808	2.702818725	3.141401289	1.648715076	2.208971158	0.573385948	2.667247816	7.052076284	0.033148405	0.999737651
Zfp935	8.259530649	7.227476082	5.39679664	4.835692511	0.572029227	2.794512782	10.06110959	0.028882745	0.999737651
Zfp456	0.91930461	1.014381335	0.65577249	0.623002625	0.570741467	1.887371627	6.306277513	0.075861175	0.999737651
Ctns	0.755864396	1.064189921	0.63381724	0.570146493	0.570584989	1.423455582	3.709071002	0.116057055	0.999737651
Nefh	20.30771658	20.02090659	17.33960763	9.409067683	0.56976871	6.064511389	3.448811749	0.136851885	0.999737651
Gm45543	14.88690198	11.06554047	2.035297596	15.10442778	0.569300147	0.093099345	0.582469513	0.471837057	0.999737651
Rbpjl	1.947641656	1.089247816	1.156128572	0.853774355	0.568587093	2.874555147	3.5941802	0.101371837	0.999737651
Gm15987	4.238065678	4.184989914	2.060537354	3.520530008	0.566822242	2.986541124	4.950017674	0.058721427	0.999737651
Hck	2.504870696	2.738070974	1.455451818	2.021625134	0.566171963	2.225852483	5.707025323	0.057386674	0.999737651
Dock5	0.060623551	0.210610247	0.109757058	0.070151189	0.565633686	0.361952435	0.845760891	0.387548886	0.999737651
Bmf	3.63242429	2.562517518	2.8186011	1.299676634	0.564594521	3.767982756	1.960762161	0.226630815	0.999737651
Fcrl1	4.479888431	2.944472301	3.270197262	1.663184183	0.564589635	3.47070325	2.372310702	0.183153384	0.999737651
Shisa3	0.443304063	0.108440051	0.288840439	0.076252896	0.564443278	0.271711098	0.451192987	0.528812174	0.999737651
Bank1	13.37606015	11.56933376	10.74254323	5.859371932	0.564308134	6.279063515	3.175025262	0.15181706	0.999737651
Mir675	10.84925362	136.3820114	75.33831738	23.01627091	0.564044538	2.400560032	0.137614499	0.73849372	0.999737651
Ifit1	1.694174675	1.056755193	1.168865688	0.659681334	0.562279662	1.657557789	2.551921176	0.14965302	0.999737651
Gm38118	0.589580276	0.670248229	0.483635072	0.353478958	0.561302537	0.360154629	2.099629423	0.217629691	0.999737651
Gm21748	3.870971557	5.190461015	3.091368949	2.932898599	0.560847659	0.360960858	2.086491424	0.217996077	0.999737651
Gm27761	23.47910993	20.55099927	16.86241469	12.45250535	0.56008039	1.332918525	3.692352551	0.130161934	0.999737651
mt-Rnr1	31.07373922	45.64441725	31.69523126	19.61203189	0.558415061	4.937438122	3.296467663	0.137203569	0.999737651
Fam46a	1.278397059	0.863776653	0.973573881	0.455542974	0.558341164	2.378352727	2.213526963	0.185416761	0.999737651
Iglv3	9.26885053	8.26883061	4.230854846	7.453103474	0.558267603	1.536840657	3.001589237	0.121087186	0.999737651
RP23-75I5.1	0.416190053	0.398611307	0.311597405	0.231243849	0.556411469	0.129700057	1.836643327	0.244916305	0.999737651
Fam105a	1.288109263	1.092983752	0.928229952	0.661819451	0.55604236	1.548826602	3.952112672	0.112680829	0.999737651
AU041133	2.227309754	2.174656218	1.49595146	1.44507054	0.555920863	2.307400554	7.964379603	0.057333841	0.999737651
Sema6d	4.115863024	4.784672061	2.041144491	3.902346718	0.55569569	5.296132805	2.380779167	0.203076414	0.999737651
Gm26588	0.552496956	0.54269765	0.32322344	0.408872397	0.553726493	1.100000764	3.340818712	0.152971944	0.999737651
1700012D14Rik	0.274300898	0.289643472	0.129380825	0.247315456	0.553222534	0.131400037	1.474936351	0.258903824	0.999737651
Tmem181a	1.150809024	1.248336594	0.894514449	0.713217021	0.552215418	2.178764576	6.318684018	0.0663258	0.999737651
Fpgt	0.435213612	0.519736605	0.370643179	0.269292568	0.551734647	1.390986551	3.50866025	0.131698473	0.999737651
Btla	0.507153473	0.756235531	0.568241924	0.278251663	0.551676886	0.877005532	1.73778109	0.223601522	0.999737651
mt-Tr	30.15454314	48.85684995	28.09508839	24.87788106	0.551335356	1.240521912	2.696419345	0.143322724	0.999737651
Gm22579	11.99128031	11.62836097	7.631090737	8.176833086	0.551076936	0.515593585	2.424401713	0.211523769	0.999737651
2810021J22Rik	0.72503286	0.554138722	0.410375686	0.44605744	0.551010734	1.147183508	3.292783534	0.150988437	0.999737651
Cass4	0.245603182	0.225513562	0.167891065	0.147249765	0.550936101	0.222858894	1.995051397	0.239801008	0.999737651
Nicn1	0.48218905	0.686961242	0.400119645	0.383604515	0.549780975	0.587929046	2.199196	0.204787201	0.999737651
Gm28557	0.893334909	0.932498803	0.782278369	0.443806891	0.549500105	1.984670324	3.658527804	0.091821485	0.999737651
Rgs18	4.907804904	4.17405506	4.232937985	1.874109208	0.548351516	2.966014599	2.198902651	0.193408153	0.999737651
Slx4ip	2.787642684	2.735492875	1.890649576	1.82122821	0.548031798	3.779622074	16.66578668	0.008346453	0.949368225
Gm45250	0.539140248	0.733546899	0.265933465	0.588702642	0.54742204	1.021476267	1.698726576	0.228858876	0.999737651
2810468N07Rik	0.928901996	1.188919536	0.840874124	0.582231464	0.54555052	0.392787682	1.885611323	0.227469128	0.999737651
Gm28006	52.2898453	52.1158145	39.63825483	30.70408271	0.544468127	2.444302253	6.959658644	0.054302939	0.999737651
Tcaim	0.752050535	0.657113327	0.465210879	0.483864786	0.543270984	1.506371229	4.386647049	0.125482832	0.999737651
Gm45022	2.194734332	1.891831203	2.081356319	0.665149113	0.543136093	0.069655744	1.006840934	0.344792203	0.999737651
Mpi	3.480600778	3.482038495	2.66018103	2.038280516	0.542691917	3.211852051	9.25963756	0.023732501	0.999737651
Arap2	4.40993274	3.491756291	3.207829092	2.125368041	0.542578781	5.36493466	6.317247523	0.05124321	0.999737651
Ibsp	1.735198566	1.412622187	0.866084084	1.256267688	0.541052067	1.507035975	3.344637222	0.126996238	0.999737651
Gm26616	2.199880843	2.378235396	1.537227237	1.555653972	0.540318401	2.602327198	8.623836339	0.04766565	0.999737651
Gm44484	8.254866882	7.886438048	4.326236437	6.567142515	0.53809301	0.072160514	1.551371723	0.266941851	0.999737651
Zfp449	0.487606904	0.628276682	0.431234804	0.323262232	0.53806319	0.900312911	2.529020716	0.182732009	0.999737651
Gm42793	1.36482224	1.189530003	1.001392428	0.723854367	0.537914364	0.543808336	2.145582234	0.219272015	0.999737651
Mctp2	0.705583594	0.384930525	0.478544589	0.259261492	0.537296288	2.52363653	1.887121222	0.220158866	0.999737651
Gm27786	25.22451466	346.1375448	216.6331994	37.11373684	0.534619479	3.467276108	0.089470091	0.788874071	0.999737651
Rnf213	6.576813945	4.307565423	3.881623933	3.495269054	0.534613073	6.267192477	6.94635538	0.043989691	0.999737651
Gm13241	8.4707634	16.74351463	6.659076238	10.45691154	0.534548722	3.066655355	1.743547871	0.242985576	0.999737651
Ighv2-9	4.405636137	6.804030732	6.102144543	1.502097791	0.534299821	0.864623314	0.784527588	0.40817085	0.999737651
Ahr	0.489827165	0.743539767	0.416548548	0.421541713	0.532332191	1.727026366	3.504760355	0.111357403	0.999737651
Ttc16	0.231828917	0.403509708	0.289725101	0.141870017	0.532204613	0.866056722	1.43442057	0.265563804	0.999737651
Gm16008	3.871806899	4.196528053	3.021176895	2.464166466	0.531423987	2.202065493	6.06148004	0.075633314	0.999737651
Dnah8	5.823578481	8.024682759	5.371261498	4.064306016	0.531169452	6.407626805	6.705551329	0.046838976	0.999737651
Gbp2b	1.513246054	1.501506523	0.592156486	1.455332751	0.530566589	1.884340418	1.774575434	0.226090596	0.999737651
Gm26581	1.716769033	1.240500813	1.05301696	0.957726611	0.529916726	2.504234792	5.808561856	0.057438474	0.999737651
Gm1043	0.47711884	0.209496672	0.324008364	0.142561848	0.52961308	1.354956395	1.045659384	0.344018475	0.999737651
2610307P16Rik	4.600966497	2.243904457	3.227138531	1.431090637	0.529404518	3.256640796	0.939620136	0.387495846	0.999737651
Ttll9	1.174740151	0.869625773	0.820881987	0.571121303	0.527817771	1.638927629	3.30466727	0.122694561	0.999737651
Fcrla	21.57571482	15.46079627	16.59341001	8.690455871	0.526334358	4.766920477	2.096396918	0.221520279	0.999737651
Gpt2	0.35327846	0.720700262	0.423193782	0.310493288	0.525502364	1.416556489	1.805370896	0.217224456	0.999737651
Gbp10	1.2059395	0.76906355	0.770747003	0.577189598	0.524000738	1.736293589	3.062896451	0.117881795	0.999737651
Gm43646	6.015022614	5.925563252	4.117383643	4.036528115	0.523576359	1.292080717	3.654885187	0.160073529	0.999737651
Gm15747	4.835435132	7.65169487	4.621133452	3.922248413	0.523325263	2.114149931	3.592739737	0.094305494	0.999737651
Dnajb4	1.000755453	1.071761887	0.783312861	0.634161942	0.523293503	2.955594965	8.353994598	0.038566732	0.999737651
Traip	3.482263221	3.465462349	2.43332719	2.318208627	0.523020685	4.206658208	19.34717864	0.004277441	0.81415964
Bend7	0.407429052	0.532650774	0.412818269	0.230491983	0.520866372	0.830741743	1.838212931	0.211875332	0.999737651
Gm45110	6.865906042	5.270454619	4.045432217	4.266300573	0.519473769	2.863165692	7.194668353	0.043882196	0.999737651
1700028N14Rik	8.768724057	4.754200235	4.15596689	5.095469614	0.519440284	2.126295626	2.739913747	0.137908572	0.999737651
Gm12977	3.995383817	4.311958203	3.370689604	2.325745938	0.519268301	2.073010691	4.464868791	0.091305315	0.999737651
Gapdhs	0.77831602	0.640402488	0.407902293	0.56289793	0.518119444	0.111349235	1.50260799	0.280493059	0.999737651
Rnd3	4.703709572	1.796476043	1.32012684	3.121763504	0.518114402	3.611308094	0.481393078	0.537509722	0.999737651
Zfp101	2.416750157	2.368682185	1.66464534	1.619494143	0.517836285	3.914202055	16.09456278	0.009596376	0.988196732
2310043P16Rik	0.48431672	0.442775919	0.261513803	0.373621507	0.51769304	0.708663038	2.136782383	0.219114488	0.999737651
9930111J21Rik2	17.67120306	13.10993221	11.96253389	9.178463741	0.516741901	6.507406785	8.283122614	0.029820115	0.999737651
Kmo	1.374529697	0.497141879	0.682453724	0.601107626	0.515465641	1.940117411	1.164443987	0.324652949	0.999737651
Kctd6	0.822949072	0.651514435	0.660705276	0.352885494	0.513795784	1.097861805	1.977837397	0.196933241	0.999737651
Tgfbr3	0.287186125	0.350071473	0.346627714	0.092311247	0.511990456	0.909683555	0.872085896	0.382549359	0.999737651
Cdc42ep4	1.328981451	1.49372557	0.966901374	0.978491616	0.511443403	2.156731865	5.867754207	0.090286191	0.999737651
Calr3	1.103173342	1.255381817	0.669442091	0.954612154	0.511305265	1.051228499	2.472747782	0.190977436	0.999737651
Insl3	2.559936247	1.930801509	1.245789433	1.842594722	0.511303078	0.377220481	1.592596606	0.259179895	0.999737651
Hcn3	0.342793581	0.330941424	0.143721865	0.319978249	0.510643476	0.378422723	1.259234179	0.294068247	0.999737651
Gm22489	197.5176616	194.9382879	112.6635702	157.8656323	0.510317511	3.376817563	6.985707781	0.029349305	0.999737651
Thbd	1.407517995	0.953904801	0.946124552	0.681585782	0.51015368	1.93592723	3.300252177	0.107862065	0.999737651
A430078G23Rik	9.103790101	7.010981884	6.290375074	4.828334434	0.510102636	5.018760289	9.5983459	0.017215659	0.999737651
Impact	4.464410961	5.774776775	4.314135076	2.763863825	0.50972438	3.902759783	4.72292582	0.068438814	0.999737651
Gm44935	2.019452019	1.381239529	1.255570799	1.091004694	0.508931747	3.716006862	6.678193459	0.032863543	0.999737651
Fastkd3	2.676715726	2.522085629	1.541839895	2.046323832	0.508353083	2.407173795	5.452185036	0.074757161	0.999737651
Zfp595	0.996512936	1.097084025	0.835608982	0.611965767	0.507476376	2.29908396	5.045433541	0.08300771	0.999737651
Gm20663	56.95858149	45.55849721	41.31281985	29.57153794	0.50728521	4.366104063	7.952732466	0.024403301	0.999737651
2510009E07Rik	0.805185215	1.042672697	0.739917123	0.538190301	0.507257105	2.05381165	3.907160018	0.100446492	0.999737651
Zfp85	1.749160591	2.006797589	1.394425343	1.202082488	0.507215296	1.92161027	4.780810808	0.111176422	0.999737651
Zfp799	0.901412838	1.005235007	0.617414	0.700550082	0.507034057	2.395360923	6.245409924	0.076324514	0.999737651
Sema4a	4.42519501	6.240877168	3.335187379	4.045729085	0.506661318	4.614703231	6.771551312	0.037369635	0.999737651
Gm42507	0.891719475	0.739825705	0.677635938	0.44929022	0.506529634	0.910439793	2.189125392	0.208302548	0.999737651
Dclk2	2.860612924	2.431691392	1.980074101	1.683199761	0.505447173	4.566925394	15.05859512	0.004592532	0.817256387
Adrb2	1.647891765	1.149350968	0.947209583	0.986756831	0.504860634	1.406769088	2.93931537	0.165653821	0.999737651
Gm13091	14.20928365	12.57971388	10.69290677	7.85816712	0.504658426	2.440379101	5.354111732	0.074491082	0.999737651
Arid3b	2.592272452	1.8097633	1.676687823	1.371063906	0.504383362	3.901277695	6.760866927	0.032572624	0.999737651
Rapgefl1	1.023388288	0.837462906	0.767703115	0.52148456	0.503750079	2.196360616	4.069222154	0.092321425	0.999737651
Pla2g4b	1.836428283	1.836982194	1.136499567	1.409159443	0.503024191	3.198107513	8.221693475	0.03660211	0.999737651
RP23-106I21.6	8.929947097	4.854274981	6.020801251	3.532900058	0.502537617	2.80448681	1.828788763	0.227881139	0.999737651
Ccdc85c	0.810012148	0.703509018	0.61747447	0.429602342	0.502375954	0.148853586	1.460529527	0.290952874	0.999737651
Filip1l	45.73768755	43.2260676	34.34407325	27.41729684	0.502288693	7.649310462	20.91858718	0.001836835	0.590738909
Gm5093	2.073205073	2.084920404	1.372461214	1.504655641	0.502247243	0.051848327	1.491172035	0.301835294	0.999737651
Slc17a5	0.832314535	0.88439617	0.72425993	0.466417401	0.502200198	1.461143675	2.837434351	0.16142489	0.999737651
Zfp867	1.569198904	1.326247109	0.944874382	1.062445096	0.501827967	2.103461397	5.160087597	0.100333707	0.999737651
Gm20707	3.463697523	3.915833267	2.966119973	2.161205883	0.501068122	2.995757829	6.243891022	0.045735821	0.999737651
Atp8a1	2.481316549	2.086134702	1.990347521	1.184826945	0.500413669	4.791271401	4.068735602	0.097259568	0.999737651
Atp2a1	1.261377847	1.400298477	0.892869504	0.955701499	0.500128398	2.013492903	5.147192816	0.108526086	0.999737651
Slfn9	12.86223123	12.66603632	11.87035147	5.905033628	0.499991694	6.01202556	1.836412256	0.255519055	0.999737651
Nr2f6	1.279324492	1.785813397	1.280902454	0.85066841	0.499788896	1.997156049	3.077525021	0.117133422	0.999737651
Gm26236	10.39390173	10.45263591	6.972503688	7.497088243	0.498677348	0.409356646	1.862727692	0.267777942	0.999737651
Exog	1.380761466	1.082905192	0.837412682	0.875085007	0.498170917	2.79864944	6.729468563	0.056477678	0.999737651
Gm12345	1.71256314	1.084373676	0.797800394	1.143765133	0.497416747	0.24126769	1.296107188	0.287588604	0.999737651
Cd72	22.25412725	16.68866261	16.36485533	10.7699602	0.496580004	5.820204488	4.33747978	0.093924039	0.999737651
Gm43729	3.424363616	4.017666467	2.39286825	2.784784281	0.496279872	0.759585874	2.189726184	0.233116172	0.999737651
Zfp458	0.849153164	0.95248446	0.787355186	0.46768297	0.496217095	1.476326743	2.506314783	0.16463719	0.999737651
Gm38253	0.474857776	0.465296473	0.35734454	0.297051594	0.495824362	0.987560013	2.621202737	0.210503865	0.999737651
Zfp882	4.516469196	4.702485379	3.328862567	3.097910098	0.495572106	3.813727605	13.36164511	0.015926114	0.999737651
Samhd1	6.878604649	5.934629688	4.17588199	4.754180549	0.494579072	5.637566015	18.72362578	0.002470167	0.655137819
Appbp2os	2.099346359	2.000093125	1.273952844	1.582229099	0.493958729	0.934453153	2.439183139	0.217457477	0.999737651
Sec22c	1.507973558	1.310551114	0.829330829	1.135485664	0.493708294	2.893383211	5.626033612	0.053862626	0.999737651
A830010M20Rik	1.950419132	1.969413956	1.678704996	1.059664755	0.49352121	3.591745509	5.428733626	0.049296943	0.999737651
Klf2	14.18567812	8.745579548	6.884969887	9.093732375	0.493199975	4.174248103	3.454706952	0.116672634	0.999737651
Klk8	5.030108495	3.235973179	3.334011301	2.432401357	0.493066649	2.462420009	3.42377202	0.10169356	0.999737651
Samd9l	10.35896811	8.72875029	6.490550409	6.835539827	0.492312719	5.460229393	20.10918618	0.001999474	0.596615497
Gm45495	2.010302876	1.88688524	1.369635559	1.350513543	0.492244091	1.550673972	3.847890127	0.159513706	0.999737651
Gm21969	1.552710081	1.340273924	0.976498983	1.043104509	0.492132012	2.46462268	6.309005533	0.080223275	0.999737651
Adam1a	0.961257525	0.737305496	0.597703718	0.587586436	0.491867915	1.399093047	3.064462219	0.177626135	0.999737651
C130026I21Rik	1.532985078	1.676354799	1.20121736	1.041956868	0.491595381	2.414483341	6.097899532	0.084163438	0.999737651
Fhod3	0.136919667	0.402488332	0.2539104	0.122891054	0.491572519	0.441362498	0.675854219	0.4374116	0.999737651
Klhl24	5.33533922	4.516952625	4.171908326	2.721192736	0.490908707	4.80906715	5.88795139	0.050806922	0.999737651
Haao	7.644195879	7.96863798	4.934458548	5.982441119	0.490306888	3.038804567	7.553636556	0.048650056	0.999737651
4930522L14Rik	1.986102468	2.282657824	1.710021725	1.279079812	0.489244374	2.165565047	4.419142433	0.104295611	0.999737651
Ighv1-47	6.599734882	5.482762976	5.864938162	2.587156396	0.489045291	1.107585455	1.500321234	0.255166035	0.999737651
BC025920	2.222521782	1.801925667	1.390519915	1.425463239	0.488710909	2.527565594	6.073745275	0.077910154	0.999737651
C230037L18Rik	0.423588856	0.511178982	0.562389288	0.089862733	0.488702259	-0.122245418	0.492632327	0.504283598	0.999737651
Slfn5	9.967301566	8.122124401	8.031371398	4.651189586	0.488470996	5.604636669	3.021407105	0.150757783	0.999737651
Nsg2	0.479564675	0.59250881	0.430854435	0.319747329	0.488111327	1.008997883	2.256790326	0.215544947	0.999737651
4933429H19Rik	1.602854554	1.842185158	1.440049757	0.971541084	0.487477457	0.655542669	1.797521134	0.252506174	0.999737651
Fry	0.664826525	0.49324881	0.449838948	0.361746193	0.487160322	3.880515117	7.206161265	0.027760149	0.999737651
Glp2r	0.352624064	0.325065293	0.287473389	0.18701957	0.487138695	0.842250008	1.983040662	0.232958484	0.999737651
Tnfsf8	7.48076983	9.37371082	6.743337803	5.094322373	0.486419155	4.775685226	8.368227378	0.022449492	0.999737651
Zfp87	3.439383803	2.33920141	1.875457471	2.172085252	0.486414975	2.83733197	4.681771258	0.062129823	0.999737651
Scn4a	1.342866713	0.748444954	0.856399424	0.609239808	0.486127919	2.670445775	2.474206385	0.160606696	0.999737651
Prox2os	1.005447158	0.960572331	0.895794411	0.479928862	0.48590182	0.090748424	1.159423649	0.313159709	0.999737651
Gm14703	0.657214402	0.755346524	0.5248533	0.464751624	0.485269614	0.276821821	1.582411065	0.294041092	0.999737651
Gm45507	7.90176853	5.628714226	4.831380807	4.656470993	0.484898081	1.633426937	3.20147751	0.156455363	0.999737651
Zfp974	0.416696193	0.518099261	0.254118916	0.401820372	0.48475941	1.636419158	2.537870225	0.15640309	0.999737651
Fv1	4.127433441	3.320605494	2.422692405	2.801980806	0.484677522	2.165754174	4.638962566	0.107559305	0.999737651
Gm9442	5.89226705	3.23212541	3.743076039	2.65156099	0.483851788	0.438758795	1.237186244	0.298044514	0.999737651
Rhoq	1.495660174	1.324722404	1.064310443	0.916963575	0.483623219	2.34941914	5.651662345	0.094307245	0.999737651
2310058D17Rik	0.427055906	0.483152768	0.261114926	0.377492728	0.48350578	0.44160105	1.56592836	0.279350268	0.999737651
1700048O20Rik	28.87276355	28.87218226	21.87274241	18.73841351	0.48334076	5.690663514	22.25701236	0.001470803	0.529364484
Amt	0.65442769	0.470089822	0.342974509	0.446253098	0.482074763	0.360855911	1.457322905	0.288648847	0.999737651
Gm4070	35.02875998	28.8594629	27.04133325	17.95269131	0.481866516	7.977105922	5.062818403	0.077619097	0.999737651
Smim13	0.854889104	1.244669163	0.855943553	0.622583941	0.481727626	2.039230273	3.025827516	0.119806422	0.999737651
Ophn1	0.152179416	0.153039356	0.173181556	0.041508351	0.48134931	0.863967327	0.70209834	0.431462724	0.999737651
Naip5	1.313418482	0.968616284	0.745702168	0.859129636	0.48085471	2.370187715	4.479868517	0.094560052	0.999737651
Ptprv	0.660318463	0.524681332	0.427236746	0.406416548	0.480713114	1.864532012	4.06859195	0.13623208	0.999737651
Dennd5b	1.077364906	0.842685599	0.835386422	0.517932926	0.4798814	3.895485238	4.095202846	0.085116594	0.999737651
Gm14305	1.913808338	1.832974233	1.552253633	1.0875188	0.479834968	2.037803165	3.899228825	0.121314359	0.999737651
Gm38162	1.22664772	0.922069374	0.883128186	0.63085711	0.479001056	2.111758472	3.501726414	0.115848977	0.999737651
Gm20547	0.408723804	0.748668038	0.351908622	0.464513412	0.477792347	1.032130914	1.524022713	0.251744594	0.999737651
Gstk1	1.240758753	1.24777007	1.178597564	0.575798472	0.477408662	0.745130979	1.419955052	0.267270263	0.999737651
Gm12258	1.105991874	0.685451247	0.539192259	0.722993608	0.477218493	1.805975508	2.454443616	0.155496551	0.999737651
Gm26749	4.861958585	5.037597316	3.613627186	3.375640353	0.477053063	3.048275836	8.533187879	0.054535069	0.999737651
Gm28044	5.478774626	3.326632001	3.467270436	2.74127546	0.476384951	1.127525451	1.88552018	0.215323682	0.999737651
Gm43379	0.206425095	0.244661491	0.193185551	0.12512081	0.476143578	0.682054607	1.675825498	0.260656802	0.999737651
E430018J23Rik	0.802955408	0.755950681	0.465582973	0.634259115	0.476073184	1.222965594	2.4981007	0.207123744	0.999737651
A430046D13Rik	4.392399373	3.355939929	2.929795772	2.541355902	0.475892205	2.746055871	5.539578954	0.071454846	0.999737651
Zfp74	2.752795694	2.910839944	1.930663723	2.07189379	0.475492887	3.776786953	11.58626646	0.022051138	0.999737651
Zfp7	3.044373442	2.875399719	2.285452748	1.898281282	0.47546957	2.82871708	6.92179188	0.066825468	0.999737651
Zfp984	6.356984541	7.179726079	5.49455798	4.087324552	0.474639285	4.081191259	8.25555602	0.020536188	0.999737651
Pacsin3	0.71083046	0.741323066	0.551902591	0.474740508	0.474244727	1.484815585	3.289228588	0.182977693	0.999737651
Gm37397	0.581210015	0.524029403	0.504169426	0.276365322	0.474132495	0.543882142	1.39658051	0.27806755	0.999737651
Nacad	0.30272345	0.37468811	0.244080388	0.234655869	0.473732173	0.615957041	1.826241362	0.270469089	0.999737651
5430403G16Rik	0.869466524	0.805800929	0.732650277	0.45209302	0.473728105	1.325183028	2.259011551	0.200257987	0.999737651
Gm6483	3.237784794	3.056729071	2.562617546	1.892434108	0.472327912	1.283192157	2.61725285	0.205240298	0.999737651
Ppm1e	3.357003833	2.717872491	2.627888471	1.676767274	0.472302185	4.126933255	4.656698584	0.069822703	0.999737651
Gm45472	3.475032671	2.65112858	2.344541037	1.991327085	0.472159862	1.942691555	3.751476834	0.135830752	0.999737651
Gm27483	21.66030564	208.9526084	132.8581116	31.48528609	0.471975122	2.834239256	0.099091009	0.776212074	0.999737651
Zfp963	1.313094745	1.494922439	0.779061281	1.208879823	0.471677671	1.523697681	2.443287486	0.180795953	0.999737651
Ighv2-2	2.589026431	3.417299262	3.731378927	0.514923674	0.470969743	0.02954301	0.411456503	0.542391564	0.999737651
9930111J21Rik1	5.306049675	4.142446874	3.524800032	3.172084119	0.470753514	4.310393043	10.36342573	0.01211075	0.999737651
Oas1c	1.539421121	1.524302896	1.1667347	1.004868377	0.47058851	1.706816446	3.814981977	0.160840634	0.999737651
Plxnb2	0.768088752	1.568996591	0.897333997	0.7638143	0.469789381	2.854989836	1.778340725	0.231707869	0.999737651
Gm36992	7.053282287	5.219479781	4.18472403	4.517212048	0.468574748	1.239723632	2.452423186	0.212715148	0.999737651
Gm28042	3.118010243	3.003138199	1.87575872	2.468881026	0.468275236	3.774197571	7.721106331	0.024245589	0.999737651
B3gnt5	2.838613162	1.311597639	1.711681232	1.232302748	0.468224916	3.218951469	1.372459562	0.294450173	0.999737651
Cdc14b	0.224725622	0.207162549	0.147218633	0.158915564	0.468215039	0.311164897	1.538262773	0.307607114	0.999737651
Banp	5.427898598	5.950878535	3.915922396	4.1723932	0.467422812	5.016275777	18.71785734	0.002472401	0.655137819
Zfp729a	2.718552193	2.459424886	2.025544397	1.656072972	0.466929375	3.543057003	8.506174579	0.034880534	0.999737651
Inpp4a	0.169992878	0.187497364	0.166685263	0.087249992	0.466824011	0.770398232	1.446169222	0.263234101	0.999737651
Akap17b	1.935623959	1.326333804	1.322734359	0.996394037	0.466124053	3.083769988	4.141467848	0.076676499	0.999737651
Zbtb7b	0.275063799	0.358579068	0.288312591	0.162093663	0.465993119	0.708030737	1.402200764	0.270054126	0.999737651
Pld4	33.6337832	27.77145932	25.41412381	18.2963645	0.465786945	5.700011221	7.80622608	0.028775242	0.999737651
Zfp976	1.892917823	2.706343337	1.912378389	1.366807079	0.46492766	3.314545902	3.891153221	0.086303535	0.999737651
Hist1h2ab	2.890076016	2.300905815	1.388420066	2.299194081	0.464710586	0.224303883	1.162486606	0.320288171	0.999737651
Gm20422	11.99569536	8.225100685	6.682410567	7.696807089	0.464683807	3.566481083	5.259094506	0.051330283	0.999737651
Pfkfb2	1.114987396	1.081806029	0.831252874	0.732941629	0.464639049	2.793267591	6.982986334	0.07539999	0.999737651
Gm43126	7.567923414	4.005625508	5.984122847	2.253341208	0.463339513	1.163580653	0.830483303	0.393618782	0.999737651
Gm42893	0.834280155	1.411036256	0.75521917	0.84472166	0.462514558	0.644236012	1.3797979	0.278761918	0.999737651
Fam198a	1.250705096	1.331759243	1.187563637	0.655526703	0.462125856	2.136413314	2.573410925	0.147379045	0.999737651
Gm26858	0.586338339	0.898516781	0.673111493	0.385014826	0.462106338	0.501327078	1.154558637	0.313667681	0.999737651
Btnl2	0.550856687	0.819874838	0.392624785	0.584310553	0.461947961	0.710380726	1.409259026	0.272087973	0.999737651
Zbtb4	1.270112511	1.143209567	1.007660787	0.714562063	0.461850851	3.08708599	5.360204563	0.060637382	0.999737651
2810474O19Rik	15.71108032	17.1502256	12.77868434	10.69184544	0.461739104	7.082428437	18.90560788	0.00240097	0.655137819
Slc12a3	0.686433125	0.448187669	0.493982353	0.315156691	0.461684782	2.46246923	2.580440894	0.148764869	0.999737651
Chmp4c	0.163755216	0.153323288	0.142049123	0.083855255	0.461641064	0.572716356	1.430478396	0.287504222	0.999737651
Atxn7l1os2	0.789915939	0.79437962	0.650542537	0.478793154	0.460953249	0.573305148	1.650094005	0.288205022	0.999737651
Krtcap3	2.298776831	1.669609377	1.204750147	1.62558864	0.459817451	1.257998268	2.096162271	0.219709646	0.999737651
Tnfrsf10b	1.490874255	0.975447498	0.847238356	0.914553811	0.457896791	1.793706593	2.742836728	0.162935799	0.999737651
Gm42748	0.778588043	0.440430588	0.612067282	0.258085054	0.457638304	0.422569286	0.83545062	0.387251877	0.999737651
Gm25500	10.65079166	11.17667215	10.67841774	4.912009036	0.457591421	0.343509972	1.040014531	0.337410977	0.999737651
Gm6525	5.479980143	5.844943344	4.4675013	3.640328562	0.457045892	2.354326998	4.892851728	0.113246261	0.999737651
Kcnq1ot1	0.334752727	0.385512088	0.256790673	0.259152929	0.456662391	4.710227179	14.95366744	0.004681847	0.817256387
G2e3	2.029591859	2.222649772	1.536839812	1.50929357	0.456363201	3.857356556	11.18528094	0.024530688	0.999737651
Edaradd	9.257614688	6.199549557	6.424805477	4.645222021	0.456107189	5.747334203	3.452687966	0.125808223	0.999737651
D130040H23Rik	1.685690106	1.491279937	0.996362864	1.27718793	0.456102211	2.641054074	4.968944182	0.091264147	0.999737651
Pcdhb16	0.414244229	0.295994643	0.102836089	0.404711941	0.456099667	0.773400494	0.599220814	0.465670914	0.999737651
Ccnd2	11.47162418	9.783151743	9.758930027	5.496605456	0.455207454	6.422651173	2.312432624	0.20329617	0.999737651
Gm16599	6.505421743	6.590643392	5.353992098	4.038070372	0.454807781	2.756231795	5.345827331	0.084150403	0.999737651
Cacna1i	3.320947511	2.793743048	2.21567177	2.168715245	0.454113045	4.698416549	14.65390496	0.00494927	0.830649469
Snora24	31.10814835	21.14970268	17.91061885	19.51956821	0.454022102	1.599766373	2.566242722	0.18823917	0.999737651
Zfp60	1.466394946	1.61122586	1.280854745	0.928949313	0.453847985	3.484776333	6.059100978	0.043044507	0.999737651
Basp1	1.541921535	1.488609285	1.486894905	0.686936618	0.453798233	1.333176304	1.493568516	0.256152845	0.999737651
Gm5134	1.110765176	2.050962217	1.85137471	0.424932751	0.452543426	2.12662111	0.34709319	0.588452911	0.999737651
2810403D21Rik	0.334448232	0.267697705	0.214626948	0.217199681	0.452475137	1.185572659	2.385702085	0.233658253	0.999737651
9230114K14Rik	1.752889003	1.306541644	1.188853532	1.006232698	0.452441559	1.904129615	3.282118191	0.156568763	0.999737651
Gm26896	2.525479464	2.176929017	1.701721506	1.674283365	0.451934685	2.382729557	5.19502434	0.11482235	0.999737651
Tnfrsf18	3.774814127	3.796144962	2.781395315	2.656159217	0.451916431	2.34231995	5.382665437	0.118401422	0.999737651
Neat1	1.549352392	1.458829873	1.27618872	0.887169703	0.451438807	4.750795153	7.588466796	0.026880346	0.999737651
Cfb	0.544382903	1.054365709	0.486069892	0.662990812	0.450990124	1.042857113	1.265929427	0.292876062	0.999737651
Zfp109	0.524516269	0.644698048	0.386882399	0.453338897	0.449750292	0.67042973	1.664095643	0.289148985	0.999737651
Oas1b	2.258899567	1.840335575	1.94810948	1.000895817	0.449662388	1.857491535	1.91586788	0.204324062	0.999737651
Rarb	0.506882564	0.509746872	0.491941849	0.238962602	0.448727708	0.529632916	1.132354605	0.318071621	0.999737651
Gm5940	1.546628149	1.823534759	0.726710503	1.697126717	0.448221511	0.73636349	1.041693375	0.337043796	0.999737651
Med18	0.997772949	1.261431216	0.597618247	1.028129219	0.448009012	1.042372549	1.524571191	0.252131576	0.999737651
Slc35f6	0.341952638	0.492227483	0.281116246	0.320046734	0.447300564	1.663216861	2.513109271	0.187460827	0.999737651
Tspan3	1.932380514	1.715464888	1.271148273	1.357066043	0.446850148	2.769399684	6.235501264	0.088810879	0.999737651
Fam129c	67.5183185	49.49287868	47.92935268	36.43731062	0.446694765	7.483166542	5.550515851	0.062837107	0.999737651
P2ry10	5.061711634	5.935498804	4.044204122	3.890073957	0.446409301	3.829887024	9.270223985	0.02903382	0.999737651
Gucy2g	3.256981218	2.080102872	2.588707331	1.260748986	0.446285926	3.099592635	1.324915016	0.29961361	0.999737651
AI847159	0.687555939	0.582266275	0.682742777	0.230308937	0.446161702	-0.033306057	0.671812093	0.435954903	0.999737651
Zfp780b	0.887263306	0.873557981	0.591817834	0.677889352	0.445833069	2.821458964	6.260438084	0.08605064	0.999737651
Zfp72	0.734272689	1.054888486	0.732990335	0.556332515	0.445739446	0.456585721	1.27543082	0.316627368	0.999737651
F730311O21Rik	1.254824633	1.062112157	1.030290785	0.643331604	0.444100091	2.4710843	3.130673846	0.114466175	0.999737651
Gm4759	25.12473822	29.60037481	20.54681383	19.02309389	0.443883484	7.285888696	17.91916014	0.002807717	0.711976463
Zc3h12b	0.262383904	0.328050356	0.208124721	0.218141636	0.443877836	1.11106667	2.148194967	0.249702861	0.999737651
5930430L01Rik	1.525930951	1.591920223	1.240678822	1.013516937	0.442878663	2.453613263	4.902241103	0.116004886	0.999737651
Zswim3	1.051672479	1.036462996	0.727536216	0.780878837	0.442653323	1.351987981	2.683071567	0.228857135	0.999737651
Olfr99	0.896985535	1.063135364	0.906611753	0.509710724	0.442238192	0.695090349	1.306554955	0.2943018	0.999737651
Pomk	0.914364164	1.062216939	0.727066362	0.702337079	0.441975528	1.675412304	3.211269759	0.191245983	0.999737651
Gm12576	0.487787588	0.716948913	0.37362951	0.497510797	0.441283678	0.760891387	1.419417718	0.28835578	0.999737651
B4gat1	1.427463221	1.182200826	1.085492051	0.801610909	0.44110901	1.265800223	2.164831794	0.238051164	0.999737651
Zfp868	3.366718781	3.029349482	2.393860798	2.234599064	0.441008152	3.014882932	6.985647644	0.077264831	0.999737651
RP23-280C13.3	4.120797696	4.696628108	2.783536691	3.593979601	0.440946894	1.31110504	2.273485958	0.234311977	0.999737651
Slc18a2	0.434341011	0.677785962	0.423864238	0.38128453	0.440299287	0.957280408	1.592740815	0.268721643	0.999737651
Btbd8	2.445722385	2.315428915	2.102890505	1.3477953	0.440249048	3.624976911	4.502476184	0.06787633	0.999737651
Zswim7	2.100931284	1.87804737	0.978722341	1.898370705	0.439789952	0.45741406	1.068956078	0.331164391	0.999737651
Rassf4	0.760767241	0.733965955	0.544573057	0.537979402	0.439765753	2.596262997	5.923241041	0.106811354	0.999737651
Gm27373	18.88300799	14.94272472	12.32977384	12.14921365	0.439689036	1.484764815	2.674440439	0.216658408	0.999737651
Ltbp2	3.591230211	6.915087907	3.114953669	4.510657564	0.438447415	5.218711436	0.984537616	0.389288926	0.999737651
Gpx7	2.562915226	2.710711506	1.806346354	2.015486097	0.438365584	1.608215866	3.07619987	0.202837417	0.999737651
Abca1	0.357262163	0.320589192	0.334142588	0.157413703	0.438358437	1.652895987	1.564279818	0.247084468	0.999737651
Id2	1.121231919	0.902054248	0.846170969	0.618449012	0.437817541	0.293376984	1.211518659	0.341443052	0.999737651
Arsk	0.78204002	1.00828102	0.714617193	0.584927673	0.437632397	2.171509427	3.447017499	0.145348432	0.999737651
Cfp	2.132665781	2.342691002	1.960263584	1.287704673	0.437449004	1.794113727	2.598102344	0.18229644	0.999737651
Grk4	0.554370124	0.320267552	0.370897056	0.262740098	0.437237233	0.954333547	1.333343629	0.281252675	0.999737651
Gm15471	2.53456471	3.892845761	2.173618792	2.492963809	0.43689315	1.826687317	2.362086909	0.179465347	0.999737651
Gm37607	1.042322498	1.506805448	1.138049234	0.714048435	0.436443882	1.586742579	1.81957681	0.213986115	0.999737651
Malat1	131.1686881	118.6787162	122.53329	59.3361969	0.436312918	9.554226635	1.062810233	0.379483082	0.999737651
Vasn	8.808028065	7.733907741	6.631356496	5.384751109	0.43612984	4.42969183	10.27685992	0.012359492	0.999737651
Fgd2	25.55833785	25.31479744	17.96549738	18.99928023	0.43535214	6.504470708	24.89295121	0.001580309	0.533580669
Rap1gap2	1.073340103	0.727599173	0.683356945	0.62408021	0.435323768	2.505306262	3.520125748	0.117825184	0.999737651
Crebrf	3.152541759	2.876061566	2.65605861	1.728437556	0.435242268	4.483502228	5.10142777	0.059829277	0.999737651
C78334	1.793298667	1.803432294	1.521641781	1.086975313	0.435190253	0.205400853	1.16549048	0.353498382	0.999737651
Mir5130	40.68470106	47.73370398	31.98324794	32.36663097	0.432811327	1.73372502	3.174172963	0.193802912	0.999737651
Trmo	2.432841217	2.623146744	1.551044345	2.128320956	0.432400331	2.343949848	3.587786896	0.13493549	0.999737651
A430073D23Rik	4.796512125	3.273168273	3.052436295	2.81646473	0.43209715	1.283294616	1.985947627	0.24612184	0.999737651
AA415398	0.474654846	0.664121099	0.237943004	0.591042826	0.431014757	0.562424364	0.808562133	0.394659706	0.999737651
Gm42957	1.383100213	1.232857255	0.939022511	0.966950123	0.43057792	2.074658126	4.058363101	0.160651755	0.999737651
Csf2rb2	4.421329612	4.210336248	3.003226057	3.288127818	0.430555425	4.113285203	11.34105186	0.02225217	0.999737651
Ceacam1	16.60883198	15.97262144	12.47306273	11.29059879	0.430473998	6.353721264	22.76089135	0.002089279	0.600734507
AC125099.2	81.31043879	66.41210988	67.05666477	40.71628359	0.430140131	3.15651879	3.105535369	0.118311064	0.999737651
Gvin1	45.52891388	39.74327806	37.9626887	24.30798084	0.43006987	8.372971536	3.770742583	0.114421656	0.999737651
Cd180	1.414806193	1.105211509	1.006288928	0.830760277	0.429976841	2.328823116	3.760393691	0.138440939	0.999737651
Pcdhb18	0.225981279	0.249984087	0.082903083	0.263675788	0.42991004	0.208045607	0.630672408	0.450044374	0.999737651
Zfp790	3.394469864	2.881247085	2.464464594	2.114124392	0.429355537	3.326360097	6.58768524	0.065249202	0.999737651
Gm10257	20.78780346	17.42105985	16.26917527	11.61313669	0.429283159	2.786459617	4.040017419	0.1006872	0.999737651
Cuedc1	0.354820719	0.158589222	0.216948143	0.1568205	0.429050693	0.484566325	0.83888952	0.386262758	0.999737651
Naaa	1.622577167	1.185324979	1.139168627	0.909269504	0.428706142	2.211074287	3.156575781	0.150173659	0.999737651
Tssk4	0.708607945	0.950149558	0.601264851	0.608472209	0.428286389	0.410393746	1.262936367	0.340334463	0.999737651
Cd27	0.734002339	0.713545059	0.666775616	0.389289376	0.427905101	0.655369796	1.276609756	0.314478397	0.999737651
Pik3c2b	1.701912795	1.630914472	1.085844598	1.347412417	0.427741269	3.746675015	7.335576603	0.041007122	0.999737651
Atp6v0a1	0.382272359	0.270850181	0.2367684	0.239606542	0.427676652	0.977231965	1.728885684	0.280443131	0.999737651
Cmtr2	1.370327963	0.974393957	0.652877965	1.057126416	0.427626156	2.100056207	2.082948082	0.187209309	0.999737651
Macf1	19.71963329	17.94239268	14.31426805	13.20682404	0.427457167	8.762687122	25.55822127	0.000956451	0.413997816
Slfn10-ps	1.132565001	0.616939339	0.692484573	0.583987818	0.427192239	1.513167331	1.600424631	0.241144992	0.999737651
A630033H20Rik	1.002734046	0.776964186	0.689201302	0.61027991	0.426945147	1.477037989	2.420865417	0.231128965	0.999737651
Phf11c	1.646677695	1.705662276	1.121894791	1.327477897	0.426824462	2.359901733	4.360805855	0.138451018	0.999737651
Gm7488	1.998546719	2.093583508	1.396539481	1.589939767	0.42682026	0.410124863	1.349349318	0.341989478	0.999737651
Rundc3b	1.251182229	1.303190035	0.98358524	0.884778197	0.425743954	2.119008162	4.090078586	0.161234424	0.999737651
Scd1	42.89560665	35.41532876	26.83876852	30.39625542	0.425696886	7.355413107	13.91570704	0.005924534	0.85230782
Mreg	1.995046637	1.9561623	1.594494673	1.296176815	0.425375425	2.007977861	3.598348876	0.172124425	0.999737651
Gm37123	2.577971664	1.418559264	1.733450159	1.186684335	0.425073076	1.098375299	1.245218254	0.296586951	0.999737651
Lnpep	10.97175532	10.89002859	8.308277803	7.696523712	0.425071534	5.617651463	21.16677045	0.003720682	0.798115801
Rundc3a	0.251772036	0.389530396	0.365398548	0.102716272	0.425010058	-0.098337142	0.491584799	0.503183373	0.999737651
RP23-331E5.8	1.123313092	2.01566917	1.154332228	1.144805818	0.424968341	1.862018029	1.83637536	0.212432703	0.999737651
Nlrp10	1.074928825	1.335356728	0.636256442	1.126795678	0.424910351	2.268707681	2.023488362	0.194016099	0.999737651
Tmem177	0.716031255	0.857235031	0.51821605	0.632930227	0.424484659	1.259482798	2.074019667	0.256791794	0.999737651
Serinc5	8.65736152	6.152583515	6.794534991	4.05739708	0.423943318	5.093186267	2.009269953	0.223265762	0.999737651
Gm26801	1.017685431	0.543700481	0.500017277	0.640947243	0.423777625	0.409024713	0.941569138	0.360052016	0.999737651
Ece2	0.530697032	0.559943251	0.364759816	0.433730323	0.423639536	1.682487459	2.909532773	0.209356644	0.999737651
Dbndd2	0.934385479	1.174581916	0.829762094	0.715817038	0.423549515	2.045064554	3.263813875	0.170377035	0.999737651
Zfp518b	0.761434103	0.774060064	0.624607458	0.500408244	0.423548187	2.230243126	3.935274434	0.153492136	0.999737651
Gm38077	1.527086776	1.553367994	1.214279244	1.042647711	0.423380288	2.152283725	4.027800931	0.160512617	0.999737651
RP23-314A15.5	2.400284732	2.590041643	1.873149926	1.784097284	0.423272572	2.836262102	5.981622443	0.101943159	0.999737651
Gm16675	0.588212545	0.377926056	0.308272269	0.398625174	0.422496455	0.656142641	1.223438051	0.320603598	0.999737651
Plekhm3	0.996162354	0.839197067	0.792674582	0.553225081	0.422470989	3.135882113	4.172264558	0.083030506	0.999737651
Trim7	0.232422802	0.33929446	0.204324554	0.214726629	0.422326717	1.000360752	1.607266966	0.284220518	0.999737651
Gm12764	4.985029822	2.320925639	3.096379271	2.252199929	0.421808666	1.048337834	1.032666327	0.339398919	0.999737651
Snx21	0.945320995	0.673887586	0.564410258	0.621947026	0.421620795	1.788396945	2.593318212	0.199195097	0.999737651
Calr4	1.264742491	0.908492383	0.994245297	0.598906732	0.421405157	1.316568373	1.537579837	0.254799993	0.999737651
Itga10	0.329494301	0.44180829	0.391413447	0.174752346	0.420535228	0.889064831	0.989557483	0.348735292	0.999737651
Slco1b2	0.312006837	0.220801065	0.157461314	0.232894403	0.420439833	0.328442419	1.020736653	0.357327669	0.999737651
Fsbp	2.169601773	2.089855603	1.63023072	1.497272327	0.42032436	3.028296101	6.57878317	0.091235738	0.999737651
Gab1	2.701105497	1.927382144	2.067603907	1.331519805	0.420071308	3.364076989	2.856035024	0.133909399	0.999737651
Lrtm2	1.235815152	1.075230192	0.931480259	0.7658998	0.419395508	2.079014195	3.518966128	0.17125226	0.999737651
Ppl	4.246712782	3.330788966	2.93897362	2.627693984	0.419139036	4.372258536	8.487840829	0.019304319	0.999737651
Slit1	0.25973344	0.31924585	0.282326931	0.142855591	0.419101394	0.68212361	1.053271343	0.334527893	0.999737651
Thy1	3.404202366	14.22926575	6.737661848	6.273758986	0.418352136	4.529177241	0.229227002	0.669040955	0.999737651
Gm42928	7.556948667	7.256552303	5.828952525	5.066474729	0.418295499	4.429601586	12.39069966	0.013944425	0.999737651
Ighv5-4	5.226787477	2.425995308	5.619017678	0	0.417851258	0.610259174	0.085409709	0.786438542	0.999737651
Zfp866	7.413462936	5.911104638	4.636742962	5.156162457	0.41782363	5.019836892	10.15020718	0.012735104	0.999737651
Rd3l	14.34146102	8.01575172	8.903474129	7.529071255	0.417333914	4.252577007	2.156692361	0.199395487	0.999737651
Gm16464	2.860933317	2.563234515	2.889688886	1.103519838	0.416658209	1.429507759	0.982662327	0.352925479	0.999737651
Gm5141	2.826189158	3.11123966	2.243647693	2.128633393	0.416549544	3.152260423	6.526106938	0.086490196	0.999737651
Zfp759	0.785184351	0.526414197	0.600106892	0.364380222	0.416437077	1.068970474	1.304144735	0.286203664	0.999737651
Acss2	0.369897312	0.47907486	0.381839426	0.243739659	0.416261701	1.949636147	2.165784719	0.187367221	0.999737651
Gm20667	1.505123138	1.038764542	0.71147536	1.158267001	0.416203484	1.168138883	1.35999787	0.276840135	0.999737651
Gm15247	8.056176538	6.111809244	5.777618983	4.647516241	0.415848544	1.375294212	2.026882919	0.255873967	0.999737651
Chst11	0.298859935	0.39382249	0.313254898	0.196764755	0.415710186	0.831903394	1.283351562	0.309132315	0.999737651
Gm2253	6.603893506	3.458964056	3.749404912	3.648412508	0.415675494	0.944183499	1.183189205	0.308120827	0.999737651
Nbeal1	0.338455057	0.384675818	0.337963929	0.195437201	0.415631096	3.176455889	2.681401776	0.143670093	0.999737651
Gcat	0.621204992	0.758582883	0.356569059	0.658931152	0.415617186	1.278120024	1.354178358	0.277795007	0.999737651
Rpp38	5.95823933	5.167333789	3.666921325	4.522630968	0.415443046	2.363681086	3.781831491	0.148821454	0.999737651
Zfp870	1.422297782	1.251543077	0.920105923	1.049000447	0.415070547	2.600224262	4.673678451	0.127496384	0.999737651
Gm11632	4.816972025	3.059489632	2.568783119	3.227058755	0.414670389	1.275432818	1.583358618	0.266310142	0.999737651
Wdr5b	6.193926462	5.811524946	4.618208896	4.233303751	0.414335561	3.234265204	6.955326157	0.081895835	0.999737651
RP23-356D13.9	0.256515164	0.233396622	0.192050384	0.168438826	0.414255486	0.149946397	1.081251375	0.382770378	0.999737651
Gm26857	12.23579925	10.25126574	9.186304857	7.40103423	0.413932709	5.033656119	9.566831869	0.014742793	0.999737651
S100a6	18.75008169	18.56271912	10.61272953	16.88336917	0.413728377	4.476224888	3.533933532	0.10925193	0.999737651
Rnls	1.400333903	1.302628431	1.100837053	0.891226225	0.413668217	1.019584944	1.834171292	0.292065555	0.999737651
Gm20632	6.242679306	5.074287444	5.092017719	3.26111255	0.413367225	3.588627932	3.468749573	0.102191386	0.999737651
Pde4c	1.633257792	1.590836518	1.399687677	0.980630118	0.413156683	2.977742191	4.167323098	0.100200079	0.999737651
Iigp1	2.682765613	2.734631936	2.257239158	1.742260174	0.413063255	2.898804407	4.840166712	0.105808516	0.999737651
Ppcs	4.932861574	4.354027578	3.198989036	3.651413072	0.412736921	2.719929447	4.895920684	0.11971054	0.999737651
9130023H24Rik	1.274954258	1.346266749	0.801818415	1.132620774	0.412022902	2.066381201	2.803236229	0.180203937	0.999737651
Gm21811	23.94710254	27.40838486	23.04628017	14.94201458	0.41167738	4.382748223	4.098514699	0.08483426	0.999737651
Zeb2os	11.69538597	9.780594676	8.989719835	6.877520432	0.41154503	3.706551642	5.619995418	0.051823484	0.999737651
Gm15601	1.454682344	1.193046705	0.740169388	1.213447707	0.411241603	2.249716318	2.239061205	0.172604083	0.999737651
Galr2	0.76532296	0.723002357	0.656333753	0.442800815	0.410507143	0.771035136	1.396882586	0.321680808	0.999737651
Gm13217	2.689544771	2.945164527	1.816746928	2.345703371	0.410462718	1.29426686	1.986104285	0.269503718	0.999737651
B4galt1	12.91455792	11.22880708	8.826993701	9.018420746	0.410263634	5.475795717	16.12568826	0.005127796	0.830649469
Gm28041	3.582760581	2.573575824	2.299180853	2.249183085	0.409426626	1.138725534	1.753373623	0.2852448	0.999737651
Gimap8	10.39109257	7.32260821	6.728583837	6.368353336	0.409283534	4.836212839	6.361658174	0.038121682	0.999737651
Gm43457	0.614746002	0.499331399	0.396526777	0.426359937	0.409073417	0.36133948	1.176961544	0.36701936	0.999737651
Slc38a7	1.401972807	1.534297628	1.123735739	1.049728572	0.408822101	2.435351501	4.458552458	0.14834535	0.999737651
Kalrn	0.283877175	0.202599644	0.217563787	0.142464056	0.408246688	2.022130101	2.098344999	0.188405526	0.999737651
Gm8818	2.828888479	2.133655536	1.881726909	1.788872059	0.408017285	1.248965997	1.924004249	0.276416848	0.999737651
D930030I03Rik	2.104991055	1.432011119	1.038296745	1.576114204	0.407887962	0.616139413	1.068081739	0.342003485	0.999737651
Gramd1c	0.510788395	0.331034854	0.297439532	0.325085333	0.407607297	0.966688417	1.426250667	0.304520655	0.999737651
Il10ra	75.06548332	61.91462598	53.72844305	47.7400096	0.407522856	7.702309178	14.32312247	0.005266959	0.830649469
Zfp418	0.319573115	0.257103175	0.234476028	0.192089226	0.407353854	0.54495298	1.269703323	0.35061682	0.999737651
Gpr137b-ps	4.960356946	4.242995909	4.103645293	2.72151852	0.406661145	3.597729107	3.92264761	0.083719346	0.999737651
Sbf2	1.672192678	2.185359592	1.142913061	1.716528355	0.406468554	4.640594901	2.84282512	0.148614866	0.999737651
Jdp2	1.937984697	2.801595385	1.55523715	1.959319713	0.406261896	2.00026168	2.25723506	0.192992483	0.999737651
Slc3a1	0.765373223	0.744869243	0.595209122	0.523777296	0.405587908	0.708799254	1.499729381	0.334323365	0.999737651
Mbd4	10.35610572	8.006243985	7.903738999	5.721374161	0.405535161	5.400955026	4.893425065	0.068598837	0.999737651
Gm16549	7.586928349	7.857556042	6.171982638	5.28504829	0.405306858	1.807115449	2.999428026	0.214855954	0.999737651
Gm37261	5.121616319	3.901937655	4.500700467	2.195012212	0.405296394	2.149908764	1.428552396	0.269778964	0.999737651
Hist2h2aa2	27.93991024	23.32442353	23.17977818	14.87557282	0.405219918	3.571310853	3.462500359	0.101731874	0.999737651
Rasgrp1	7.099480335	5.738273128	4.264433059	5.254183094	0.404807926	4.97177888	7.646696308	0.025333728	0.999737651
Zfp623	0.670645093	0.744203911	0.484791416	0.564192999	0.404773324	0.709710893	1.445436194	0.335267555	0.999737651
Gm11629	4.894878096	6.265048647	4.81969778	3.461431367	0.404687023	0.988751281	1.474399076	0.305726061	0.999737651
Prkdc	3.69299971	3.696493403	3.015209968	2.474070222	0.404519424	5.409925775	13.12446425	0.006655625	0.8557202
Derl3	1.492178407	1.714983376	1.340615183	1.040125267	0.403821553	0.988672891	1.631234328	0.306762638	0.999737651
Rhox8	0.946155839	0.666051683	0.842969326	0.351265762	0.403456364	-0.054738386	0.594796434	0.462549549	0.999737651
Gm26890	0.4067207	0.497936186	0.315099369	0.356391342	0.402966531	0.472622775	1.197498585	0.363369268	0.999737651
Gm26397	7.651152737	9.831718132	8.465217863	4.508784413	0.402637377	0.187250149	0.794572886	0.398515118	0.999737651
4930577N17Rik	1.787623173	1.445229683	1.322630315	1.078223768	0.402629169	1.266384529	1.897895846	0.281114457	0.999737651
Fnip1	1.712197842	2.083949318	1.526306424	1.29848431	0.402318954	3.572009048	5.651511326	0.067000033	0.999737651
Gm20743	2.949665212	1.799026196	2.562135998	0.970507467	0.40219711	3.12591879	0.573498872	0.489653537	0.999737651
Tgm4	0.437661987	0.50301159	0.327673232	0.371393175	0.401844343	0.98958929	1.689797488	0.309109177	0.999737651
Zfp65	2.734674863	3.430715291	2.258370951	2.32939284	0.401828947	3.485402764	5.584904492	0.073013812	0.999737651
Zfp931	1.337870118	1.295599447	1.064717084	0.893519869	0.401422695	1.462637681	2.308439687	0.261914365	0.999737651
Card6	11.67926331	9.95201958	8.787486054	7.308354502	0.4014077	5.847027946	11.29277716	0.009798606	0.988196732
Sorl1	0.352186265	0.425011692	0.279499102	0.298859802	0.400939382	1.983403366	3.040335405	0.200545225	0.999737651
Vsir	4.600762964	3.895618601	3.75072792	2.578657795	0.400138987	4.222496419	4.716722834	0.063897911	0.999737651
Gpr150	2.070255991	2.135338109	1.780490224	1.351374713	0.400120512	2.018643883	2.966253737	0.197723763	0.999737651
Etohd2	3.959493228	4.201053028	3.636190689	2.446763174	0.399986354	3.494488047	4.06824029	0.078112129	0.999737651
Plpp3	5.355080311	4.660042515	4.497971178	2.964465092	0.399966855	3.796683211	3.965412707	0.082912433	0.999737651
Wdr47	1.828676417	1.355680418	1.29012484	1.081774206	0.398908049	2.777835489	3.647278129	0.127694726	0.999737651
Crot	3.758264174	3.370055493	2.899751952	2.414050775	0.398767276	4.092951623	8.081420268	0.035316256	0.999737651
Axl	0.294242622	0.295905338	0.367725799	0.072025883	0.397542844	0.499328	0.386301643	0.555002535	0.999737651
Kdm5d	4.079202024	3.924715254	2.685096732	3.283051568	0.3972858	5.728995506	11.29415734	0.009795606	0.988196732
Ifi213	7.445675076	4.430670461	5.176681277	3.683899041	0.396646515	5.149001679	1.670202273	0.261756462	0.999737651
Gm19265	1.975073855	1.537730061	1.46917828	1.14888265	0.396550417	0.573403424	1.186951704	0.360180813	0.999737651
Gm7278	0.772457565	0.89947879	0.340911137	0.905618796	0.396097384	0.189798456	0.602731037	0.459682536	0.999737651
Mettl15	1.527241086	1.586227701	1.102191929	1.221632841	0.395967894	1.682566712	2.667543527	0.240402235	0.999737651
Irf7	1.417930789	0.970854996	0.853790093	0.928026283	0.395841836	2.018509974	2.426595781	0.202563391	0.999737651
Tmem181b-ps	1.251537974	1.053402018	0.912570342	0.808070653	0.395760468	2.113806302	3.279381394	0.193076499	0.999737651
Rmdn1	1.07359527	1.138022082	0.912410537	0.738678078	0.395452048	1.009686007	1.662536169	0.314685509	0.999737651
Gatsl2	1.657524858	1.462318233	1.413580588	0.919052484	0.394983878	3.379427846	3.46129523	0.100299904	0.999737651
2310040G24Rik	1.322908989	1.478205026	1.309593636	0.77958337	0.394934533	0.091792961	0.808203056	0.411247808	0.999737651
Gm43191	4.530796255	5.288677429	3.476966727	3.861927559	0.39434117	1.649796281	2.441559481	0.24638411	0.999737651
Zfp467	0.388201848	0.403857425	0.392869039	0.198789179	0.394275109	0.668797263	0.962553306	0.355035234	0.999737651
Fcmr	1.312409712	1.550795452	1.410014157	0.730859409	0.394264788	1.194775845	1.186050825	0.307574376	0.999737651
Cmtm8	0.36844716	0.387371429	0.351085344	0.213176282	0.394139437	0.310943861	0.927223892	0.389552028	0.999737651
Rhobtb1	0.61880928	0.490301749	0.530685003	0.298359067	0.394114642	1.612879923	1.508284474	0.254009214	0.999737651
Gm14410	1.638924989	1.4093187	1.170140514	1.108581856	0.393457779	1.726730187	2.683244786	0.237955025	0.999737651
Adgrf1	5.454896592	3.612548165	4.323092533	2.461868842	0.393321929	3.940206424	1.477329156	0.277759998	0.999737651
Zfp961	13.94394438	13.58659373	10.99267331	9.618878792	0.392919306	5.706220236	15.78852457	0.007297689	0.896577234
Pmepa1	2.492590071	3.229530471	2.393915403	1.893817935	0.392739895	3.632679028	4.369463459	0.069678794	0.999737651
Gm9747	0.565145387	0.34506292	0.444274741	0.235504898	0.392690375	0.309671096	0.718622403	0.421022811	0.999737651
Mx2	2.505925417	1.72760611	1.949320258	1.220390955	0.391947206	2.764419027	2.063608358	0.19159266	0.999737651
Zfp955a	6.189638281	5.735038426	5.284981141	3.651619904	0.391525149	3.112554477	3.731207789	0.109601094	0.999737651
Slc35d2	0.500514776	0.629178875	0.341004753	0.504365778	0.391043511	0.312954125	0.912919145	0.393263111	0.999737651
Hist1h2bg	3.22407065	2.161526218	2.127746474	1.899928023	0.390874148	0.310795208	0.943700911	0.393484945	0.999737651
2010001A14Rik	5.90327035	6.658651143	5.016980069	4.400169439	0.390536548	2.014284193	3.068663778	0.209099909	0.999737651
Csf1	14.28009125	13.49306444	8.603156563	12.19565993	0.390295744	6.004539456	5.29999999	0.059013869	0.999737651
9230112E08Rik	1.189469184	1.12783692	0.94397653	0.793072581	0.390074183	1.812963689	2.761259025	0.231776621	0.999737651
Fam212b	5.492136805	5.523171939	3.746207665	4.51142499	0.389941186	4.532161078	9.187288594	0.018713693	0.999737651
Zbtb20	1.306729578	1.015875119	1.167619257	0.576062134	0.389906757	4.967038693	1.022465583	0.373346478	0.999737651
Zfp949	2.577687629	2.369264139	1.990068761	1.719920244	0.389867004	3.170440506	5.568460567	0.106935611	0.999737651
RP24-238M4.4	0.662125774	0.491473509	0.462678594	0.401335474	0.389830008	0.955853816	1.45033321	0.327011266	0.999737651
Ftx	2.638776084	1.937493328	1.752245329	1.677827988	0.389665737	3.935707184	5.419531214	0.049452159	0.999737651
Rasgrf2	0.203489573	0.074414349	0.116340493	0.091571718	0.389424877	0.309522415	0.558093259	0.476374045	0.999737651
Ppp1r12b	1.573840535	1.437458936	1.215319306	1.044396128	0.389195202	4.309973091	9.379948433	0.027671107	0.999737651
Ptprj	8.906598111	6.920015418	6.369077823	5.505014149	0.388939559	5.854286386	8.520052016	0.020089029	0.999737651
2610008E11Rik	3.124708183	2.316139999	2.456410246	1.628663767	0.388247661	3.346326707	2.793250168	0.135480748	0.999737651
Dgke	3.382064335	4.596368109	2.861598814	3.133623983	0.388041888	4.878138326	5.75994327	0.046034539	0.999737651
RP24-366L10.4	77.48419643	67.08520559	65.61848347	42.99999261	0.387627808	2.834709706	2.937834914	0.134025808	0.999737651
Gm44424	0.748634149	0.564648415	0.653910874	0.33087465	0.387007666	0.222741027	0.721114203	0.420251746	0.999737651
Olfr372	0.418103647	0.59835586	0.337109333	0.426437826	0.386524249	0.761216042	1.142714077	0.351791689	0.999737651
Hmces	4.216565746	3.350144623	3.589449176	2.100411226	0.38651008	3.036801346	2.196090784	0.179862787	0.999737651
2610037D02Rik	0.839628492	0.547701464	0.475713648	0.565663829	0.386345862	1.661738828	1.761018209	0.254474618	0.999737651
Gdpgp1	3.80721003	3.774027872	2.479866062	3.216316444	0.38633373	3.808920224	5.533079703	0.060167595	0.999737651
Prdm9	8.17093857	7.406037079	6.541173086	5.175054645	0.386194206	4.881007843	8.875877092	0.017446815	0.999737651
Zkscan16	12.29277904	10.04560413	8.824964906	7.979289696	0.385094169	4.776984631	9.316282516	0.015602835	0.999737651
Fbxo32	1.281075362	1.40393247	1.291134577	0.731702384	0.385011342	3.0480533	2.209559842	0.178579424	0.999737651
Zfp560	0.838283676	0.775579021	0.609204723	0.604651348	0.384871629	1.894829369	2.98070625	0.228700463	0.999737651
Gm16984	5.371339708	5.289156983	4.163896327	3.857712401	0.384787601	2.283831086	3.746831042	0.189434665	0.999737651
Gm5931	2.865840578	3.002119747	1.877423359	2.533237364	0.38452605	0.426546988	1.037445232	0.389978289	0.999737651
Zfp607a	1.703996278	1.260018583	1.30015491	0.930321113	0.384479684	2.588074308	2.631049712	0.158867974	0.999737651
2700097O09Rik	0.622750233	0.556683812	0.471427506	0.415914594	0.384260962	1.416247615	2.055899345	0.288937511	0.999737651
Gm12655	1.837373596	0.655655455	1.180373771	0.691565892	0.384045502	0.221739874	0.471939383	0.511851635	0.999737651
H2-Eb1	3.704232073	6.96654058	5.143252034	2.908622918	0.384022144	2.500409679	0.923754712	0.37559197	0.999737651
Gm26540	1.260915163	1.049412729	1.230500532	0.507324292	0.383605615	0.529451266	0.704452415	0.425452278	0.999737651
Lmbrd2	3.11112107	3.632852438	2.611868656	2.471135998	0.383365647	3.527645733	6.00156463	0.084003855	0.999737651
Trio	6.561089428	6.309121549	5.318854388	4.38388473	0.38315205	6.019827133	12.55105565	0.007721338	0.907357939
Srp54a	50.30401454	59.39774174	46.34298738	36.45002507	0.382753763	6.188662469	7.783538937	0.025515657	0.999737651
Aim1	3.269914578	2.846895195	2.491222289	2.119637972	0.382549154	4.341274586	8.352643863	0.028782302	0.999737651
Gm37376	423.1029287	347.4760756	373.632115	208.060992	0.382484361	7.256344493	1.408675284	0.306524678	0.999737651
Adam9	5.218319616	5.400926506	4.192927377	3.817400947	0.381989136	4.267798269	10.06990544	0.032988909	0.999737651
Ms4a6b	1.104882183	0.727978897	0.585705856	0.794792633	0.381299325	1.894779819	1.744670788	0.233048474	0.999737651
Tlr9	3.635654137	3.524443698	2.780832139	2.623080616	0.380730897	3.463624187	6.783146061	0.090923121	0.999737651
Prkar2a	0.410801936	0.772360967	0.486752472	0.407331699	0.380366709	1.778725001	1.28656762	0.290178912	0.999737651
Runx3	4.326256439	3.617953338	2.159918723	3.828185975	0.380102459	4.132251742	1.756952178	0.239667991	0.999737651
Gm43681	2.57406096	1.986605021	1.694120543	1.746176622	0.380097634	1.971482455	2.618822972	0.22601355	0.999737651
Trim30d	11.76153785	9.008180644	9.516108471	6.173603267	0.380027742	5.099983899	2.679704566	0.160000655	0.999737651
Gm26130	27.24106071	29.88544945	19.03544032	24.07952255	0.379964268	1.838461717	2.402101529	0.241159449	0.999737651
Fam65b	9.841497315	6.753611007	6.685893848	5.83868637	0.379808526	6.406716377	4.374175167	0.084068737	0.999737651
Dnajc28	1.071371409	1.157830439	1.00564957	0.678469524	0.379623792	1.848286728	2.091145538	0.240309686	0.999737651
Cdk17	9.269071028	8.298248636	8.649069737	4.64370805	0.37914265	5.557364868	1.44955448	0.294549001	0.999737651
Fam132a	0.917341722	1.174123319	1.092643902	0.486526224	0.378755037	0.45588407	0.693607855	0.428894575	0.999737651
Jrkl	3.711232427	3.358983575	2.945277068	2.39946231	0.37854795	3.337572519	5.138232501	0.102886957	0.999737651
Dleu2	1.648351396	1.298841919	1.048236325	1.178076069	0.37817419	3.883646009	5.562724338	0.060193136	0.999737651
Gdpd1	0.463276134	0.760142889	0.562262578	0.362092447	0.378170515	0.457051998	0.777876776	0.403293102	0.999737651
Bzrap1	5.954297443	4.661310012	4.035027301	3.987988723	0.377854807	5.469621485	9.404575428	0.015263137	0.999737651
RP23-350F7.3	1.022876969	1.223267871	0.907942712	0.791754506	0.377602552	2.635134474	3.68729815	0.162064239	0.999737651
Gm12185	1.019484186	1.066254923	0.929672358	0.648838852	0.377359655	2.387268352	2.763987738	0.18688448	0.999737651
Dnase1	1.496479111	1.690729962	1.433004427	0.979852597	0.377022317	2.147759724	2.341605196	0.21147916	0.999737651
Ms4a6c	1.389233695	1.089725535	1.019303512	0.854689572	0.376932354	1.231289074	1.623125806	0.316035562	0.999737651
Txndc11	2.836646956	2.65169235	2.115081569	2.037858282	0.376918822	4.418790644	11.27521219	0.027180763	0.999737651
Rpl13-ps6	4.388318385	3.242289327	2.440650367	3.324874041	0.37686065	1.16831296	1.362820546	0.322229782	0.999737651
Mir5107	291.2654735	329.3625574	218.4552753	251.2827531	0.37671377	4.590553501	8.504227772	0.021655592	0.999737651
B930036N10Rik	2.346487838	1.9556811	1.549827816	1.704788689	0.376253041	2.767188996	4.044648107	0.151639095	0.999737651
Polm	5.418695013	2.881247085	3.786462158	2.494006119	0.375963204	3.746102037	1.08056351	0.347946334	0.999737651
Zfp873	2.472565035	2.99105185	1.990694765	2.14759401	0.375869894	2.953623358	4.191306782	0.136547766	0.999737651
Rad51b	0.512851606	0.870327523	0.638345072	0.407998049	0.375852839	0.26030109	0.684785089	0.431729397	0.999737651
Stxbp4	0.51500492	0.508234469	0.469181329	0.306326066	0.375295608	2.44203409	2.5186223	0.183554744	0.999737651
Ap3m2	2.958069978	2.91149222	2.216562775	2.22978072	0.375269638	3.558022131	6.961081759	0.088453666	0.999737651
Slc25a53	0.965642158	0.963905513	0.787230516	0.675270161	0.37475685	2.779276985	4.405068644	0.152183361	0.999737651
St6gal1	6.129188284	3.379033561	4.177687065	3.02334356	0.37461392	4.36473993	1.303752827	0.309552607	0.999737651
Scimp	1.898619383	2.492760097	2.2664672	1.062904177	0.374595202	1.138872359	0.901317873	0.369986472	0.999737651
Amica1	2.107540821	2.893510241	2.516399688	1.283001588	0.373762892	2.796924775	1.241822794	0.306365238	0.999737651
Cbx8	2.03036032	1.58982459	1.462091335	1.282335094	0.37355147	2.575058239	3.348643819	0.172279501	0.999737651
RP23-430K5.3	3.110366224	2.443704982	1.731971106	2.474445507	0.373306696	0.630304533	1.015396254	0.382599662	0.999737651
4930422M22Rik	1.802486756	1.208448202	1.196560331	1.083439968	0.373228007	0.455933762	0.934469927	0.401010093	0.999737651
Slc25a26	0.545058196	0.476641937	0.385014343	0.389629508	0.372694286	1.186639026	1.704150259	0.32577331	0.999737651
Stard6	0.686967684	0.810997383	0.406988367	0.728687654	0.372370524	0.458432897	0.801032689	0.402070164	0.999737651
Grn	12.4115274	12.03647803	11.11895068	7.460909061	0.372231026	5.225909069	4.475356055	0.075469632	0.999737651
Gprin1	1.047995979	1.067092002	0.617891635	0.98658176	0.372029567	2.057064753	1.906486069	0.226947467	0.999737651
Gm26585	2.350671617	2.182112182	1.326712507	2.109824833	0.37194275	0.457717038	0.893133859	0.402615976	0.999737651
C030015A19Rik	0.69216622	0.179632912	0.257437354	0.402626848	0.371910742	0.130197505	0.337490506	0.578584402	0.999737651
Slc35a5	0.386517209	0.50177811	0.302009201	0.372718761	0.37120781	1.716218652	1.920618049	0.266773087	0.999737651
Arhgef18	16.28357303	13.30516585	11.56349662	10.91764953	0.370574789	6.771196005	11.89958834	0.008583552	0.958662144
Gm34882	1.345017838	1.823094238	1.103323543	1.302640589	0.370480692	0.561470684	0.999924981	0.393885696	0.999737651
Pex10	2.020665262	1.910506041	1.430097927	1.557157504	0.370226176	2.540777398	3.915361097	0.179549624	0.999737651
BC068281	1.782798143	2.048997066	1.525443956	1.3893565	0.369728568	2.432050829	3.450885254	0.191228362	0.999737651
Icam2	11.60710589	9.296038568	8.372085491	7.520481901	0.369664752	4.138080236	6.404407925	0.047682399	0.999737651
Il15ra	1.614210811	1.546030898	1.262256839	1.141495217	0.369364755	2.654774195	4.197355931	0.16949451	0.999737651
Pip5k1b	0.578761299	0.34070153	0.443881508	0.254547978	0.369234286	0.806446141	0.799256416	0.39719113	0.999737651
Jmjd7	3.400078589	2.893246955	2.040835821	2.743457291	0.368757175	2.470794093	2.739232984	0.188398167	0.999737651
Zfp296	2.516579447	1.940280162	1.758529096	1.631307861	0.36845106	2.039325798	2.538313489	0.233141813	0.999737651
Asb3	1.443456468	0.890040207	1.071235681	0.704090973	0.368297431	2.501137829	1.566176913	0.248760741	0.999737651
Dzip1	1.64488315	2.040555474	1.585678734	1.222618101	0.368196587	2.966153627	3.280088243	0.143629984	0.999737651
Gm10557	49.81977261	42.15840735	37.89090921	32.14222233	0.368032599	4.928268528	8.701642778	0.018251674	0.999737651
Gpr171	3.73750692	4.24776332	3.944361005	2.145168171	0.367686249	2.988685223	1.753540783	0.226805962	0.999737651
Ttbk1	0.679345059	0.642028264	0.712066563	0.295186403	0.367391546	2.057931158	0.924449563	0.370044063	0.999737651
Lgmn	8.091404171	8.235759171	7.11901481	5.331739468	0.366829758	4.071198487	5.470367662	0.054409939	0.999737651
Mapk1ip1	20.35747495	16.15290291	15.59926442	12.2247201	0.366781649	4.923580306	5.835918925	0.043663591	0.999737651
Bnip3	10.38582523	8.775414718	7.933916517	6.668621538	0.366702917	4.263665321	6.813749262	0.040881486	0.999737651
Trmt5	5.153232956	5.045072128	3.934827388	3.837194356	0.366553775	2.928003433	4.899658968	0.148549826	0.999737651
Axin2	1.127585431	1.539685039	1.301171002	0.735195541	0.3663544	2.719711224	1.530504611	0.255659666	0.999737651
Zfp426	4.101763642	3.421826897	3.090143596	2.645128925	0.366156046	4.02653836	6.166181505	0.058283722	0.999737651
Ccdc173	5.388575731	5.307062319	4.807906545	3.353915161	0.3658394	3.604215641	3.890696115	0.092982403	0.999737651
Zfp59	1.45835181	1.68324845	1.076964764	1.318396373	0.365653591	2.285494473	2.77739063	0.212153086	0.999737651
RP23-37D14.4	2.316617815	2.481646148	2.164265761	1.495752354	0.36520426	1.326973722	1.500631967	0.322340794	0.999737651
Ccnc	2.962068949	2.922814484	1.99590474	2.492304409	0.36487375	3.741498794	5.273018594	0.081501462	0.999737651
Hspa4l	1.405609499	1.695291318	1.447997792	0.922251357	0.36458294	4.020399275	2.719924799	0.144408433	0.999737651
Adcy9	0.24111772	0.19839292	0.19529249	0.139505971	0.364535948	0.168593148	0.780098604	0.440023472	0.999737651
Srp54b	22.16128996	23.99378973	18.80673584	16.4550111	0.364318307	6.83332173	13.82068908	0.006414943	0.85230782
Ybey	1.751602395	1.900899716	1.452926308	1.336675025	0.363915253	2.88615668	4.447932764	0.155003183	0.999737651
Crnde	0.705981426	0.73836964	0.562389288	0.539176401	0.363836045	0.487373986	1.050108973	0.410019454	0.999737651
Gm12953	1.896091261	2.822072512	1.589935095	2.011242049	0.363683458	0.749027276	0.975477582	0.3820828	0.999737651
Oas2	0.524669027	0.41181178	0.388982211	0.325775122	0.362903725	0.966959392	1.299592994	0.360166021	0.999737651
1700097N02Rik	10.04358419	13.01520165	8.478399455	9.152031983	0.362593326	3.123006582	3.646147683	0.137561753	0.999737651
Kmt2c	7.96089582	8.576117058	6.858484473	5.794335709	0.362347415	7.209586021	12.55874906	0.007470141	0.896577234
Lrp1	0.086802602	0.139022358	0.104462604	0.068203094	0.362114826	0.913302207	0.899117265	0.370541828	0.999737651
Bcl2l11	11.8116874	12.47770556	8.4842513	10.08341424	0.361894825	6.427702019	10.76020564	0.011047862	0.999737651
Fmnl3	0.726020557	0.399286112	0.558852211	0.30082509	0.361669384	1.382080541	0.810942753	0.395071517	0.999737651
Caskin2	2.69554809	2.445234362	2.064259078	1.867265556	0.36157044	3.566424621	5.965833678	0.09997021	0.999737651
Mterf1b	1.998546719	2.302941858	1.876599928	1.413279793	0.361561087	1.440204516	1.640468259	0.314954798	0.999737651
Plekhg3	19.1394628	16.25354296	14.14535252	12.92487867	0.36132846	6.273847166	11.9876001	0.010353055	0.992977284
Pink1	9.205427311	8.871718719	8.375710273	5.469916235	0.360803631	4.420607414	3.649064136	0.097813363	0.999737651
Tbc1d19	1.790805578	1.635534034	1.264143775	1.356830215	0.360512728	2.271369005	3.16820854	0.220078691	0.999737651
Sik1	3.106142994	3.174487074	2.964589243	1.848291762	0.360282586	3.656596613	2.802292704	0.134938486	0.999737651
Kif17	2.150553164	2.300218646	2.384434198	1.028498793	0.36024804	3.187605923	0.892028722	0.386500494	0.999737651
Zbtb9	8.529537399	7.636027841	5.761099701	6.607512369	0.36018336	4.326214534	7.609203772	0.040460876	0.999737651
Sla2	2.021763138	2.606177061	1.830169722	1.715636844	0.359802384	2.689034824	3.170134336	0.177529442	0.999737651
Taf9b	1.388793785	1.614300058	1.228826499	1.071371698	0.359756752	2.105493049	2.661419028	0.237389179	0.999737651
Zfp995	2.086263168	2.441698782	1.847427268	1.621567871	0.359733672	2.688482863	3.54514889	0.177641343	0.999737651
Amigo2	0.654696339	0.219465306	0.478281938	0.189397214	0.35966588	0.291419248	0.32369901	0.586797395	0.999737651
Pdpr	3.115276434	2.665796356	2.434153317	1.994697703	0.359189607	3.69312566	5.035661141	0.090672803	0.999737651
Phka1	1.401441372	1.189720054	1.106476959	0.878416954	0.359165455	2.861918768	3.485359147	0.16248711	0.999737651
Zfp235	0.898102115	1.093319693	0.713452037	0.812254706	0.359110701	2.437010516	2.921352168	0.203742269	0.999737651
Gm37013	16.55984318	18.66647082	16.59450309	10.42350288	0.358551034	2.317492344	1.976824598	0.217382253	0.999737651
Gm37388	12.08212335	13.61912673	12.10741134	7.605026577	0.358551034	2.317492344	1.976824598	0.217382253	0.999737651
Fahd1	1.173986399	1.058487252	0.721346886	0.987638491	0.358196454	0.589273306	0.979224908	0.406542654	0.999737651
Gm12758	1.720079487	1.46704503	1.357902423	1.0854864	0.358013754	2.901867042	3.568175582	0.160371546	0.999737651
Zfp825	4.010597132	4.848060404	3.26960088	3.523650294	0.357901578	2.490232742	3.117868062	0.199631989	0.999737651
RP24-282C4.10	5.012856456	4.032946607	3.678014872	3.256840314	0.357202133	1.905658479	2.290337321	0.262425822	0.999737651
Tiam2	0.489693265	0.556297903	0.456248848	0.346288426	0.357094986	1.594404669	1.790042851	0.30056986	0.999737651
AW146154	1.54245297	1.381950662	1.332591588	0.9122648	0.356784711	2.996674149	2.896892913	0.153824157	0.999737651
Gm15952	3.157745626	2.816088812	2.622893974	1.959151721	0.356715186	1.400259188	1.58288166	0.326810621	0.999737651
Hspb8	1.577314564	3.554325035	1.898219433	2.044907146	0.356681699	2.184334187	0.84996186	0.389905508	0.999737651
Nrip2	3.032131035	2.317441471	2.304178629	1.801113561	0.356342614	3.167567508	3.192763878	0.140686246	0.999737651
Swt1	1.155553033	0.930556779	0.839959065	0.760798228	0.356292781	3.580189827	4.830266133	0.103888277	0.999737651
Ocel1	1.285620583	1.365158504	1.146667967	0.889367681	0.356219085	3.082031562	3.812827598	0.147675001	0.999737651
Gm37494	1.032918724	0.910642385	0.761478284	0.730432342	0.355964393	3.838986833	6.662223306	0.08055265	0.999737651
9330182L06Rik	0.92077525	0.933212601	0.829404763	0.595173209	0.355528327	2.722804326	2.958084001	0.179435302	0.999737651
Prkab2	1.620681773	1.416274733	1.253555872	1.078887699	0.355284476	2.797345458	3.777176149	0.172852673	0.999737651
Cnn3	22.58087985	20.44517686	17.18129829	15.8753156	0.355070756	5.853173759	13.55223867	0.014798973	0.999737651
Ltk	1.600672435	0.860641073	0.946860763	0.941400062	0.354854236	2.007648744	1.325827404	0.283352573	0.999737651
Lipe	1.441866912	1.070480619	0.943304764	0.985406094	0.354841319	2.732553374	3.041794926	0.179389843	0.999737651
1700020G17Rik	1.42782352	1.591123466	1.213456561	1.105202033	0.354752465	1.061780758	1.420801776	0.361582729	0.999737651
Gm42791	12.36092521	12.6426629	11.48399729	7.747770602	0.354512531	3.182069036	2.985542385	0.141305321	0.999737651
Ckb	1.3102786	1.278927387	1.171420719	0.817560367	0.354140255	0.855399855	1.120651293	0.383240746	0.999737651
Mir704	57.69830332	43.89021093	37.21687033	40.80157116	0.354087433	1.837253073	2.041170149	0.274578628	0.999737651
Arhgap39	0.170094854	0.233258225	0.145871743	0.164022563	0.35380209	0.518065446	0.893829796	0.420183983	0.999737651
Far1	8.513734588	8.860513245	6.804033976	6.563066076	0.353503316	5.953314842	15.39978187	0.014451178	0.999737651
Ache	0.283376027	0.223025742	0.271196911	0.117620463	0.353173887	0.204703022	0.541204962	0.482762874	0.999737651
Sec16b	0.263209711	0.243521299	0.121390516	0.268026815	0.352403822	0.411709774	0.606921761	0.458180688	0.999737651
Spsb1	1.632570807	1.576645545	1.3580997	1.11324718	0.35184121	2.667993628	3.491521028	0.189239502	0.999737651
Saraf	5.542231384	5.260648564	5.360751971	2.97034838	0.351236079	3.818088289	1.786295523	0.228938544	0.999737651
H2-T24	12.32101304	11.15682357	10.26043701	7.836027613	0.350937206	4.50860876	5.987326609	0.039876137	0.999737651
Pisd-ps2	0.729545399	0.896705255	0.736363204	0.515900759	0.35093026	0.709310161	0.960837605	0.402970393	0.999737651
Manba	1.348180454	1.257195245	1.027721638	0.979371878	0.350902227	3.026717517	4.611859458	0.158269293	0.999737651
Syde2	1.733220616	1.324691211	0.913542259	1.439267332	0.350619745	2.980590802	1.917958963	0.20554654	0.999737651
Snora7a	55.33119344	51.55240029	41.79144398	40.56617748	0.350466692	2.751982847	4.044618607	0.182966437	0.999737651
Kirrel	10.0057216	10.69930859	7.655751591	8.306119741	0.350192112	6.097576283	12.85833786	0.014287967	0.999737651
Snx16	1.168603116	1.109917433	0.975375646	0.780471952	0.350126552	1.470619164	1.713090056	0.32632139	0.999737651
Gm45641	3.024349459	4.055252727	2.245431566	3.20802006	0.350038467	0.61801657	0.850750152	0.414172467	0.999737651
Slc24a5	2.835706203	2.728810888	1.588638582	2.696756205	0.349958582	2.549784315	1.753493555	0.222630569	0.999737651
Hmgb1-ps8	102.361668	74.39137636	74.77063459	61.47936421	0.349806582	5.614996123	4.455028299	0.075327455	0.999737651
Gm4673	0.498963315	0.514649099	0.46935584	0.312131032	0.349415202	1.080884893	1.18235888	0.366854567	0.999737651
2310057M21Rik	0.769597517	0.794977534	0.661992325	0.545702634	0.348878027	3.255122945	4.406472805	0.14053456	0.999737651
Gm37691	2.280114222	2.649192743	1.902669705	1.90199557	0.34860389	2.519627531	3.235028349	0.208387909	0.999737651
Dennd2c	0.182719276	0.125285312	0.034821851	0.202625745	0.347499217	0.074682252	0.240247663	0.63931696	0.999737651
Tha1	1.154830346	1.279460107	0.841163084	1.038105002	0.347397961	1.703164669	1.890622158	0.300089805	0.999737651
Ankrd13d	9.23840407	6.822426959	6.30997412	6.090891204	0.346875686	4.137214336	4.692469796	0.063154356	0.999737651
Tbc1d16	0.704081356	1.400027727	0.821857305	0.806248428	0.346873802	2.757706549	1.11714622	0.32868755	0.999737651
A130010J15Rik	2.186236718	2.159562533	1.559331643	1.797574417	0.346692014	3.10305015	4.241140456	0.157138414	0.999737651
Zfp747	3.247284568	3.387335084	2.47349198	2.65290233	0.346665784	3.073301467	4.462374009	0.159548151	0.999737651
Nlrc4	1.409865878	0.477585782	0.731109159	0.724130983	0.346522014	1.731283333	0.492840147	0.509655855	0.999737651
Fcgr2b	10.85065896	10.2095715	8.300545868	7.982650953	0.345931637	5.757820733	14.40249081	0.018113648	0.999737651
Gm12256	10.47220556	9.375498808	8.433251027	6.908751722	0.345854404	2.013900977	2.348082025	0.265657566	0.999737651
Ifit1bl1	4.631796736	4.204762319	3.726458427	3.107196573	0.345671969	3.173230834	4.148150147	0.152364639	0.999737651
Gm684	10.33989899	8.56069245	7.614582348	6.996730241	0.345623336	3.434606166	4.587471035	0.12728693	0.999737651
Shpk	0.477040046	0.383788575	0.280009675	0.384568346	0.345608178	0.329168541	0.760153352	0.448498951	0.999737651
Rgl1	6.18487565	5.456860093	4.771324552	4.233700911	0.345315531	5.15869741	10.02643934	0.021387017	0.999737651
Gm45193	11.4871366	10.37100836	8.809131693	8.097219018	0.345271006	3.920449846	6.577967444	0.082849979	0.999737651
Plekha7	0.101294933	0.150586494	0.120022704	0.074745487	0.345255268	0.64371102	0.744817866	0.417608578	0.999737651
Sec61a2	1.133690051	1.12756781	0.783491638	0.96467474	0.34521346	2.232543219	2.575722345	0.243979007	0.999737651
Gm20342	0.480514782	0.318224693	0.350104689	0.267279998	0.345081647	1.829982519	1.485009374	0.287670639	0.999737651
Igkv14-118-2	3.528407703	2.196595227	3.170021035	1.247563357	0.345002858	-0.032996018	0.404260767	0.542501595	0.999737651
Akr1c13	1.993550352	2.782193032	1.44990724	2.244086414	0.344846125	1.624737446	1.192136137	0.313638398	0.999737651
Zfp944	2.270977926	2.633583668	1.865689463	1.931457001	0.344149641	2.625872877	3.307163148	0.203302818	0.999737651
Entpd7	1.321810214	1.137556529	0.939193446	0.963933135	0.34398551	3.305103711	4.641810192	0.141287972	0.999737651
Ccnb2-ps	0.942694293	1.222448516	0.702071296	0.973630362	0.343742132	1.216232388	1.156410565	0.361857741	0.999737651
Sfxn2	1.845387064	2.069947537	1.45070433	1.581024217	0.343664809	2.508818467	3.139094825	0.216030013	0.999737651
1810055G02Rik	1.452716212	1.765284695	1.046848073	1.444631775	0.34320042	1.487982551	1.386754745	0.333768124	0.999737651
Atp7a	0.476067832	0.498432998	0.464820274	0.29053628	0.342829862	1.960609636	1.624354568	0.275719291	0.999737651
Mtmr7	0.268551911	0.218627652	0.254678759	0.122083386	0.342660153	0.110835232	0.528496291	0.487787438	0.999737651
Zfp738	2.260001221	1.504201827	1.384694192	1.528682743	0.342591487	3.140213563	2.502795633	0.159078885	0.999737651
Gm20319	3.544089515	3.564116564	2.281945512	3.222277927	0.342566278	1.873868885	1.791441941	0.286196369	0.999737651
Tet2	3.001551804	4.166159202	2.778074648	2.782724455	0.342545778	5.749054696	4.522225953	0.073063283	0.999737651
Tert	2.560309851	1.87256562	1.864600328	1.569520225	0.342272458	2.775528375	2.634583632	0.191076131	0.999737651
Fitm2	1.206080374	1.313970374	0.918030207	1.035645162	0.341658212	2.187112876	2.606693472	0.253355031	0.999737651
Gm20506	3.384635572	2.91750992	3.344937306	1.538651387	0.341600262	0.819053424	0.693988074	0.428773105	0.999737651
Gm6421	7.622194603	9.895161992	6.972503688	6.615077862	0.341502981	1.728555399	1.789208094	0.30513074	0.999737651
Uprt	3.708240982	3.480582582	3.005833024	2.569850561	0.34141957	2.899854324	3.81469785	0.180756588	0.999737651
Daam1	2.219904741	2.633145029	2.118011223	1.650317226	0.341146012	3.705741845	3.883819288	0.106759196	0.999737651
Gm34121	0.222998774	0.224258902	0.184531412	0.161844271	0.341094822	0.112222602	0.720731864	0.475426292	0.999737651
Erv3	0.37095583	0.678276433	0.689277812	0.12519952	0.341018498	0.758493419	0.205516551	0.668198099	0.999737651
Pde1b	14.9627147	10.83946128	11.0753996	8.937894302	0.340896338	5.082765959	3.92102783	0.090161617	0.999737651
Slc25a15	6.243283847	5.576422763	4.348524739	4.819248943	0.340592491	4.88869748	9.011512064	0.028565204	0.999737651
AA386476	0.780902862	0.571138627	0.54567735	0.502016711	0.340557315	0.643037739	0.924198685	0.423981398	0.999737651
Ctrl	0.886898328	0.792808924	0.413163065	0.888495752	0.340125518	-0.029754241	0.473011694	0.510882953	0.999737651
Cd44	1.084364966	1.369455734	0.942756895	0.962974144	0.340045603	2.907157109	3.211257752	0.181918837	0.999737651
Gm26860	4.322578716	3.462216272	3.528395923	2.515713963	0.339661772	2.394951896	2.099149307	0.233691525	0.999737651
Prob1	1.46824494	1.804662131	1.306898675	1.236041554	0.33952981	2.852482225	3.283302872	0.18752554	0.999737651
Map3k2	2.090223174	1.799469074	1.604447986	1.41652126	0.339297432	4.227807343	6.514901757	0.061346972	0.999737651
Zfp369	4.067090028	4.264944921	3.341533367	3.135654615	0.338529526	4.454674207	9.052348829	0.044645988	0.999737651
Tgtp1	2.345876055	2.180410066	2.086312336	1.432682074	0.338432127	2.713009354	2.444000574	0.202104174	0.999737651
Gm14399	1.823742164	1.610383453	1.585216818	1.085206838	0.337566909	2.008198873	1.799420271	0.277812189	0.999737651
Alyref2	10.11204982	8.504323693	7.738287798	6.739446176	0.337236452	3.411076691	4.23347188	0.138944574	0.999737651
Tstd3	3.263999317	3.534939287	3.007660596	2.282785056	0.337226357	2.296996969	2.361151846	0.248236797	0.999737651
1600020E01Rik	2.224122059	1.522008121	1.572558956	1.340134073	0.336791758	2.870384559	2.341942818	0.18936107	0.999737651
Cep83os	0.427017177	0.526398283	0.317640963	0.423727599	0.33667142	0.903383948	1.006116108	0.402282933	0.999737651
Apbb2	0.529798952	0.517122381	0.479097349	0.336082471	0.336164625	2.383561087	2.227197839	0.239817818	0.999737651
Igfbp4	14.65238872	21.68770463	13.6006058	14.72134447	0.335952627	6.159840025	2.791143841	0.152269165	0.999737651
Tnfrsf22	0.810413775	1.073074493	0.736188586	0.730686096	0.335749646	1.867959877	1.829652557	0.296500304	0.999737651
Kbtbd6	0.382015972	0.499427084	0.260270562	0.425476839	0.335420256	0.363669212	0.638979188	0.458779575	0.999737651
AC154296.1	20.40307396	18.80850425	12.4750579	18.03513765	0.334635421	0.362758251	0.730087747	0.459836125	0.999737651
Adam33	1.42554848	1.815898416	1.272847094	1.254501974	0.334530368	2.980966996	3.158059691	0.182500422	0.999737651
Zfp53	4.317560113	5.956275598	4.583540295	3.434826143	0.334282563	3.251605663	2.330574639	0.165757871	0.999737651
RP23-423B21.6	1.548722759	1.112481664	1.107979586	0.964805918	0.333887292	1.515066161	1.406621577	0.343228161	0.999737651
Syp	0.284191733	0.351750956	0.252052463	0.24347955	0.333672792	0.671044482	0.945189002	0.430464883	0.999737651
Pik3ip1	13.5463293	11.66525912	11.38978961	8.28763547	0.333104681	5.584260017	4.661628068	0.06784502	0.999737651
Gm44574	7.010286952	6.021790348	5.510959645	4.647516241	0.333096648	1.249790722	1.355869651	0.373547502	0.999737651
Gm37844	1.960253842	1.859482342	1.311492715	1.666390373	0.332978149	2.823285749	2.993538207	0.198906898	0.999737651
Gm14419	0.93514089	0.213733003	0.646029784	0.247983143	0.332974969	0.570426971	0.183041157	0.685214825	0.999737651
Zbtb37	1.177680886	1.135622722	0.983716354	0.822097058	0.332580385	4.28314378	6.625753765	0.06193342	0.999737651
Zfp40	1.258121278	1.520832871	1.17219579	0.997525797	0.332546792	2.500965223	2.604952392	0.231992415	0.999737651
Ryr2	1.835628806	3.131063543	0.953163683	2.91886859	0.332336963	5.225405331	0.188769151	0.697080308	0.999737651
Gm11626	21.20980211	19.43750829	17.39069097	14.33333087	0.332320761	2.617624157	3.007515717	0.219971248	0.999737651
Gm26613	1.329163878	1.258046831	1.147328592	0.870811211	0.331982977	0.844053695	1.031261453	0.414701408	0.999737651
Eif2s3y	14.45524202	12.6372142	8.580109005	12.54527816	0.331635412	5.650962957	2.928097708	0.140746925	0.999737651
Rcan3	3.098118891	2.801821795	2.277813002	2.328759361	0.331327637	3.758130178	5.709631987	0.111796985	0.999737651
Tpk1	0.445472286	0.522654504	0.440988515	0.315017395	0.331295376	1.071582877	1.080374686	0.393020938	0.999737651
Cdon	2.281296394	2.219942059	1.872702424	1.644552085	0.330982059	3.960477278	6.156077988	0.092670975	0.999737651
Snord21	21.81392482	20.71845875	17.78359318	15.42579859	0.330578843	0.924146805	1.141976556	0.408589405	0.999737651
Msrb2	3.929604387	3.494231925	3.034963252	2.764209006	0.330575839	2.222418381	2.568942163	0.265382688	0.999737651
Gm28187	13.55902502	12.8840738	13.98829963	6.709933243	0.330460328	4.656287965	0.81957975	0.416172877	0.999737651
Sppl2b	5.087716978	4.836660026	3.812099615	3.942118626	0.330458198	3.675204824	5.628430986	0.121390645	0.999737651
2610507I01Rik	2.345353355	1.558365042	1.536450146	1.510442778	0.330397793	1.310152381	1.155342169	0.371873121	0.999737651
Dand5	1.222595815	1.012533115	0.829195317	0.915419866	0.330388713	0.760183355	0.992993928	0.425624932	0.999737651
C2cd2	0.75597202	0.838889809	0.601119168	0.645192949	0.33036897	2.254862481	2.571838323	0.262537931	0.999737651
Prkcz	0.171290448	0.253854456	0.217338943	0.114753487	0.330129545	0.394181211	0.546446832	0.480717334	0.999737651
Zfp54	1.448099529	1.698996243	1.201630502	1.258702315	0.329899061	2.031232005	2.193703426	0.286416402	0.999737651
Dnal1	0.385853752	0.421058329	0.395833798	0.235122254	0.329882097	1.384482754	1.064942568	0.365896948	0.999737651
1700016P03Rik	3.564036385	2.854066194	2.282929401	2.730348476	0.329497208	1.369334002	1.331442577	0.367906161	0.999737651
Tnfrsf11a	1.969996051	1.694008141	1.216984405	1.645461473	0.329436436	3.304199121	2.875491729	0.158956059	0.999737651
Vps13c	2.73278181	2.82554007	2.344273895	2.005397983	0.329381362	5.337932717	9.740523069	0.024875031	0.999737651
Cnr2	1.258753182	0.978169323	0.929565016	0.819326068	0.328918212	2.029431008	1.995358092	0.287948272	0.999737651
Rc3h1	3.556133581	3.414133337	2.777085696	2.67680167	0.328778031	5.137695087	11.86514599	0.028856853	0.999737651
Sgms1	0.851696432	0.828700483	0.82895378	0.48690844	0.328769464	2.967592757	1.789157391	0.21910187	0.999737651
Slc28a2	17.86723564	14.1159271	13.54930371	11.47189905	0.328744724	5.906580091	6.222700511	0.038288306	0.999737651
Cnep1r1	2.429891773	2.202475704	1.826417302	1.797439624	0.328551622	2.900412614	3.762174482	0.197647601	0.999737651
Hdac9	0.419469949	0.269509082	0.382679434	0.156554587	0.328434747	2.205437136	0.53866306	0.492963725	0.999737651
Zfp14	0.360601091	0.280220881	0.292067645	0.2086367	0.328059384	0.149920408	0.613693792	0.488611523	0.999737651
Prkcg	1.986927261	2.442189506	1.206603152	2.258137044	0.327973106	2.857900445	1.133968549	0.324298036	0.999737651
Gm10130	16.54242631	13.6111948	11.42811764	12.16330158	0.327714163	2.065810203	2.179284673	0.285802154	0.999737651
Baiap3	0.233984783	0.336152845	0.245254953	0.200919618	0.32757169	0.502935323	0.728260092	0.456572157	0.999737651
Pde4a	1.324445134	0.980240139	0.95148944	0.852398799	0.327364963	2.994736525	2.779482916	0.190713976	0.999737651
Chac2	2.555556127	3.615419708	2.724048494	2.113471264	0.327017356	1.901701122	1.461048964	0.305196874	0.999737651
Mir5125	33.88675101	36.97851498	27.96172563	27.53212153	0.327003921	1.385864799	1.488552051	0.370055242	0.999737651
Brwd1	0.353884678	0.429320888	0.412144418	0.202584041	0.326531037	2.847479351	0.994548075	0.355468154	0.999737651
Bach2os	10.61939655	6.507352406	7.60291959	5.8120565	0.32625795	4.066245312	1.645308321	0.247584038	0.999737651
Pigv	2.043968235	1.767745784	1.585389707	1.402037794	0.325981537	2.851219205	3.305312667	0.205735766	0.999737651
Creg1	2.170310048	2.594838099	1.946256917	1.790533353	0.325959136	2.360875801	2.484816366	0.256988958	0.999737651
Plin3	11.0276457	14.91042611	13.19031217	7.191918371	0.325808938	4.648986164	0.939834275	0.383699666	0.999737651
Sfxn4	0.631809475	0.654633655	0.581969688	0.426477961	0.3251602	0.867489559	0.98101697	0.421938133	0.999737651
2610005L07Rik	15.31026968	13.2778355	13.71010619	8.736839324	0.325071526	5.731490519	2.266714131	0.190011638	0.999737651
Pggt1b	5.620912647	6.573852214	4.800604467	4.7698193	0.325007606	3.906677905	5.154136794	0.10382521	0.999737651
Pdlim7	2.325798955	2.220813285	1.809899615	1.756835898	0.324817034	3.314038401	4.614922933	0.163806642	0.999737651
Hsh2d	3.029047371	2.76353023	2.323928981	2.219290924	0.324751954	2.27145417	2.623100357	0.26902635	0.999737651
9530052E02Rik	0.831736993	0.743499554	0.613487936	0.620841813	0.324741859	0.502417267	0.839925101	0.460467526	0.999737651
Neurl1b	0.440841967	0.334761721	0.254613125	0.353096716	0.324678596	1.205956501	1.036927092	0.3898302	0.999737651
Mir5129	288.4440985	223.2468617	232.6849628	168.8597568	0.324601117	4.16148859	3.038758577	0.121728335	0.999737651
6530402F18Rik	7.141785485	5.90370035	5.037463113	5.196515166	0.324171308	5.006887899	7.635019608	0.034077341	0.999737651
Myo1f	0.892513385	1.223941128	0.826157972	0.836061123	0.323937557	2.251007167	1.930728054	0.272295876	0.999737651
Parva	0.30842985	0.400404802	0.235116916	0.321212602	0.323911976	1.736173549	1.350706787	0.329729643	0.999737651
Gm45051	7.334230638	8.624781404	6.261587067	6.273905622	0.323503625	2.802359838	3.141103047	0.213931621	0.999737651
mt-Tc	144.9854801	334.1359278	170.9649981	205.9694698	0.323232297	3.833458533	0.512999566	0.512793227	0.999737651
Cd86	0.793468357	0.610198674	0.407689585	0.693128617	0.323136564	1.269011839	0.876684255	0.386298787	0.999737651
Stac3	1.075112824	1.058663352	0.939080815	0.736511618	0.323036122	1.344179332	1.330704739	0.379513538	0.999737651
Lats2	3.954265482	3.239329548	3.229127046	2.423988685	0.322708857	4.556689721	4.081152167	0.079332373	0.999737651
Wapl	2.304831623	2.326504551	1.595540559	2.043419492	0.321927439	3.787250373	3.921120529	0.119262072	0.999737651
Gm11906	9.96775176	7.244291545	6.409192039	7.107966016	0.321866495	2.41617101	2.06690893	0.25666699	0.999737651
Akt3	7.036452397	5.119914853	5.464533073	4.09151947	0.32185599	4.801100515	2.856345727	0.138405109	0.999737651
Atp6v1g2	3.358513968	3.217746101	2.545068017	2.623717336	0.321843055	2.903679556	3.690467216	0.206629375	0.999737651
Gm42936	9.347497268	7.643249532	7.050703739	6.301233677	0.321794063	2.338977448	2.378050449	0.265558591	0.999737651
Krit1	3.80801206	3.535959365	3.005183229	2.770262507	0.321568963	6.164029263	12.27450954	0.023726524	0.999737651
Gm45606	2.934538724	2.643712836	2.071949944	2.312949943	0.321235841	2.822822791	3.238673701	0.21515531	0.999737651
Vangl1	0.28654401	0.216122416	0.166858756	0.227959503	0.321052778	0.785180532	0.825029568	0.436217008	0.999737651
Brwd3	2.943967023	2.847775028	2.52600124	2.032647546	0.320935969	5.040795482	7.125301346	0.035080284	0.999737651
Ifi204	0.287911954	0.289538895	0.385607258	0.067866005	0.32060826	0.050548127	0.227210077	0.64767489	0.999737651
Rpusd2	5.135954872	5.418992558	3.86099815	4.443135446	0.32053919	3.685992943	4.577396884	0.131763886	0.999737651
St3gal6	3.250761147	2.03496317	2.278105029	1.87811635	0.320499452	3.85231031	1.95132415	0.206033451	0.999737651
Gm43302	4.096788924	2.751056164	3.144400989	2.242884868	0.320455187	3.730760626	1.868294391	0.214334167	0.999737651
Hist1h1d	2.449831462	0.846888296	0.882691789	1.705338621	0.320369245	0.277366426	0.302374194	0.598170096	0.999737651
Serpini1	0.406511973	0.306606828	0.270404622	0.290230564	0.320188511	1.285167985	1.202024928	0.389056863	0.999737651
Ankrd9	1.135566656	1.232617166	0.869080661	0.9942155	0.320165875	1.790995031	1.814210949	0.328565576	0.999737651
Gm26903	0.733265614	0.712412252	0.729503713	0.40867315	0.320069716	1.621113759	1.057751635	0.349693673	0.999737651
Zfp397	6.010391595	5.85644788	4.38489727	4.954979044	0.3197852	4.867274887	8.306833221	0.040499474	0.999737651
Dhdh	1.207140563	1.206229669	0.789795108	1.109180442	0.31954098	3.01844349	2.443856371	0.199486345	0.999737651
Gm26742	4.979612513	4.167409605	4.129094764	3.075152962	0.319501187	3.781467943	3.283878674	0.122587041	0.999737651
Pipox	1.176067877	0.858047148	1.087689404	0.513672848	0.319191702	1.239203784	0.670752849	0.436602146	0.999737651
RP23-33N12.2	3.462583435	3.426877687	2.746026048	2.681776821	0.318761874	3.275705362	4.388002846	0.175799452	0.999737651
Mlh3	2.813415061	3.481422552	3.003739481	1.963631082	0.318647836	3.948231615	2.156111687	0.185220703	0.999737651
Unc13a	0.428667135	0.403862757	0.373640415	0.282392851	0.318624329	2.266511771	2.105221196	0.278565845	0.999737651
Pvt1	2.255221137	1.53926867	1.484871202	1.502670346	0.318259643	3.580588968	2.675504385	0.14609183	0.999737651
Gm44777	1.313728415	1.124941368	0.913459285	1.007191805	0.318253355	2.289127837	2.350060914	0.276701307	0.999737651
Aldh1b1	28.52886305	34.0492113	24.78492948	24.58248908	0.317835699	6.008829806	8.1689857	0.02715774	0.999737651
Dynlt1-ps1	4.330184557	5.694547141	4.189618444	3.709859456	0.31782758	0.723071952	0.84593644	0.447167071	0.999737651
Emc9	0.508352451	0.697125088	0.508617979	0.441184098	0.317777608	0.53245648	0.729781138	0.467185936	0.999737651
Pcdhb17	0.501137734	0.479385697	0.43559445	0.337094526	0.31767661	1.110887355	1.11896537	0.408905665	0.999737651
Gm43481	0.49637108	0.311984993	0.438985756	0.1974435	0.317653939	0.529550847	0.463365298	0.515105585	0.999737651
Gm24572	16.18141519	25.38565166	15.60394824	17.16412248	0.317571888	0.810609318	0.768913771	0.438662991	0.999737651
Gm27003	3.896562919	2.535552887	3.243371622	1.823472167	0.317004418	0.628434533	0.579824089	0.468044984	0.999737651
Snord49a	29.27038215	21.48016679	24.04666419	15.94356266	0.31696623	0.807725863	0.766089819	0.439612819	0.999737651
B3gnt8	11.12073633	10.57308179	8.991274522	8.128487241	0.316747887	5.974168941	11.46771848	0.028100102	0.999737651
Ighg2b	3.12655395	10.33101375	3.232561281	7.399928773	0.316240657	4.025327141	0.1256336	0.748972292	0.999737651
Syne2	9.108769635	9.029503623	8.082094713	6.248393085	0.316139313	7.759936057	7.227324839	0.028473223	0.999737651
D330041H03Rik	8.356153592	7.51719894	6.943211361	5.592143442	0.315804745	4.739173583	5.986907157	0.0478228	0.999737651
Hspa1b	6.258738172	4.046210512	2.641118727	5.474883564	0.315443013	3.702680834	0.554900714	0.494231095	0.999737651
Socs1	7.189853728	8.732920268	4.942547824	7.626497963	0.315353729	3.139161688	1.761919703	0.222303864	0.999737651
Dhrs13os	1.149020376	0.919694255	0.786523677	0.845698715	0.315152802	1.241570307	1.1894168	0.400500177	0.999737651
Gm9821	5.832932052	5.836563497	5.043953081	4.17633948	0.315152776	3.365674983	3.838157451	0.171259345	0.999737651
Tbx6	1.925983077	1.397084019	1.787090572	0.837274267	0.314948659	1.483944079	0.686173294	0.432336378	0.999737651
Gm43916	4.712188747	4.087229255	3.951325771	2.999017719	0.314791952	1.971709193	1.732981264	0.315470861	0.999737651
RP23-243D10.3	10.21678592	14.12746396	10.30730681	8.940737523	0.314689277	2.315509831	1.785599297	0.2790103	0.999737651
E130012A19Rik	1.599960154	1.559493527	1.032014915	1.462139941	0.314672423	1.76063411	1.421961451	0.340615066	0.999737651
Nrxn1	0.486261946	0.439279927	0.161255753	0.568246451	0.314488489	3.121381776	0.232715021	0.657459435	0.999737651
RP24-122D14.3	5.289685843	6.115138693	4.306865229	4.709174832	0.314190363	4.628489931	6.283484485	0.053615193	0.999737651
Zfp975	1.851792447	1.75951142	1.485858514	1.368203772	0.314181316	2.872099995	3.419609079	0.220574294	0.999737651
Rnf219	12.37728434	11.70138716	8.706550829	10.3143662	0.314167707	5.22225514	7.464145412	0.034817818	0.999737651
Gnal	0.642650199	0.596567729	0.5388834	0.44046934	0.313912063	1.727458343	1.655600579	0.345727499	0.999737651
Atxn1	0.118160188	0.118827891	0.07318499	0.113941935	0.313669527	0.31323273	0.598946087	0.492780193	0.999737651
St3gal1	4.696083649	4.6996393	3.9162637	3.514771561	0.313642263	4.396980944	7.324312501	0.067767209	0.999737651
Gm13092	4.81957228	5.728044477	2.755479823	5.57701949	0.313289277	0.428161564	0.506773594	0.496597618	0.999737651
Fkbpl	2.941723146	3.129844662	2.90466623	1.899359182	0.31313808	1.906121086	1.40697772	0.325500203	0.999737651
Dnd1	0.354220034	0.49871034	0.198016792	0.475927244	0.31298486	0.055001861	0.362720286	0.563532769	0.999737651
Add3	39.8410167	32.89739598	26.07884761	31.39567574	0.312879623	7.328282218	6.025777347	0.042077998	0.999737651
Ccdc18	9.819223825	9.972656326	7.2667053	8.386913733	0.31275707	5.835097061	8.75692938	0.032000695	0.999737651
Zfp942	1.689587129	2.091242707	1.464454479	1.527962651	0.312721	3.173292952	3.082075054	0.195275074	0.999737651
9130019O22Rik	1.013445622	0.590824598	0.785148325	0.482967779	0.312697971	1.535675611	0.77338009	0.404960678	0.999737651
B4galt4	5.579386115	9.162604127	5.099879377	6.575806291	0.312276984	4.332851417	1.265806497	0.309538059	0.999737651
Hmcn2	0.113399776	0.160369565	0.111432955	0.105250788	0.312056925	1.062876868	0.942367336	0.421852248	0.999737651
Gm13609	9.767091222	10.60028604	7.196683295	8.924178046	0.311613642	2.456860964	2.263107252	0.267549239	0.999737651
Sp100	23.64730944	17.09468012	16.52947531	15.70412714	0.311591776	7.105845224	4.534569391	0.072901813	0.999737651
Phf11b	2.838307692	1.644877637	2.117809661	1.428797223	0.311248788	1.317468052	0.758672146	0.408904234	0.999737651
5430427O19Rik	2.184878991	2.654980658	2.115176973	1.722081804	0.31082355	3.04559193	2.668615074	0.209470263	0.999737651
Usp43	0.204066572	0.386295939	0.289388292	0.178260897	0.31062121	0.457744258	0.461060762	0.516124088	0.999737651
Slc38a9	1.426523323	1.20299227	1.106338765	0.977105841	0.310316083	3.405598037	3.649420674	0.173751293	0.999737651
Gm26740	21.17775565	15.64912383	15.96441471	13.21199368	0.310304154	4.833770226	3.722014056	0.092885012	0.999737651
Slc2a4rg-ps	1.205776423	1.193342599	0.722202373	1.177495714	0.310086121	1.729721059	1.128143347	0.351488731	0.999737651
Gm16172	4.175849082	4.031468254	4.114365033	2.39190352	0.309870585	1.39233159	0.930919633	0.394847129	0.999737651
Gm11007	1.745566121	1.488299364	1.233020618	1.328304109	0.30977878	1.1966086	1.161160187	0.412670797	0.999737651
Zgrf1	2.466603974	2.529393278	1.923500555	2.038160254	0.309420331	4.568916996	7.888459688	0.06007681	0.999737651
Hsd11b1	1.755251511	2.20983132	1.811706917	1.335983262	0.309333561	2.939690222	2.103836063	0.221326967	0.999737651
Tbk1	27.02290999	26.38188746	21.37140817	20.98972281	0.309110592	6.182180758	12.93543656	0.029479544	0.999737651
Rubcn	3.069578542	2.520094454	2.299303837	2.132960115	0.309046256	4.235006899	5.148752682	0.087515653	0.999737651
Tfb2m	5.60647949	5.413451449	4.279641451	4.460223326	0.308953785	3.803170452	5.286030947	0.133047881	0.999737651
Zfp52	4.032929448	4.740450602	3.293906915	3.666730055	0.308863114	3.116279198	3.069983651	0.206183453	0.999737651
RP23-392I13.15	9.29449656	5.75201119	4.413123194	7.499548523	0.308746492	2.306746364	0.862968755	0.383587139	0.999737651
Gtf2h1	23.49732366	23.84125751	19.4071719	18.16175834	0.308743671	5.986358957	11.82077127	0.032149947	0.999737651
Cd302	2.103344959	3.257455131	2.248748304	2.007974152	0.30840329	1.754440752	1.158885813	0.351002312	0.999737651
St8sia4	2.316219256	1.975777623	2.071192961	1.338205239	0.308034748	5.275339424	2.138697851	0.199134331	0.999737651
Gm12005	3.156016388	1.66249312	0.630100927	3.188269717	0.307860647	-0.095415074	0.185754543	0.679111907	0.999737651
Rev3l	3.817806071	4.102233012	3.125903538	3.163373727	0.307770089	5.563934511	10.35644011	0.035501774	0.999737651
Tnfrsf19	2.170077838	1.318997054	1.999650419	0.771505208	0.307745246	2.921352768	0.358676835	0.578783569	0.999737651
Dhrs13	1.245154552	1.485156423	1.123017959	1.044332577	0.307726788	1.337005547	1.218176702	0.403102606	0.999737651
Gm38248	0.275780785	0.208004382	0.247769239	0.135817092	0.307659049	0.455722007	0.535450281	0.488186024	0.999737651
9330175E14Rik	1.995181029	1.601305799	1.347267837	1.505864137	0.307633626	3.275623326	3.076873551	0.191321764	0.999737651
Gpt	1.074690217	0.786009534	0.819239284	0.656338772	0.307479731	0.656433284	0.734158459	0.468718474	0.999737651
Rsl1	2.004610271	1.668362469	1.521533155	1.393126834	0.307386745	1.501131294	1.367545367	0.384553206	0.999737651
Zufsp	7.878788556	6.687564618	6.8440182	4.728120372	0.307360986	3.958052697	2.677309404	0.141700616	0.999737651
Notch2	1.077680451	1.15814663	0.897025986	0.879760772	0.306603824	3.449917346	4.236178811	0.174408112	0.999737651
Ttn	0.006825766	0.009315887	0.010731807	0.002068657	0.30659152	-0.053931477	0.208622083	0.660916596	0.999737651
Sdc1	1.480414693	2.541453181	1.661438346	1.538597527	0.306397478	2.806580562	1.296567617	0.290138	0.999737651
Smug1	0.815926038	0.890369608	0.618674226	0.736576789	0.306327854	1.39464507	1.237696512	0.400211013	0.999737651
Ppp2r3a	0.105182447	0.119573791	0.086281584	0.092166721	0.306234855	0.457894569	0.715255397	0.490180889	0.999737651
Ccnd1	0.762028166	1.143419369	0.900158518	0.615852651	0.306225311	2.051378689	1.115947734	0.321384907	0.999737651
Mtcp1	1.628114879	1.714064225	1.279901302	1.376196189	0.306082722	2.771985143	3.011792179	0.242568078	0.999737651
Rab11fip3	1.896102433	2.60710818	1.811551766	1.770971353	0.3060205	3.790638237	2.897732222	0.13817375	0.999737651
4932422M17Rik	3.151175785	3.581384383	2.420659614	2.930453591	0.305898139	3.015963482	2.733632615	0.219497057	0.999737651
Mis12	17.79125855	16.4612134	12.48514667	14.72719432	0.305827472	5.530708226	7.32780008	0.036699995	0.999737651
Zbp1	6.617460586	6.313996321	5.938062922	4.348568611	0.305802177	4.362796541	3.950029131	0.081779346	0.999737651
B3galt4	1.669913798	1.606334971	1.29373495	1.309242944	0.305746705	1.277146541	1.242541547	0.411446047	0.999737651
Gm37254	1.051273486	0.881011711	1.025387903	0.511095736	0.305704653	1.806099278	0.838288706	0.387334339	0.999737651
Ncf1	2.332456244	1.954697133	1.890646816	1.51745275	0.305669579	2.839354491	2.506887104	0.236433783	0.999737651
Fbxl20	2.418363694	2.015650873	2.155113287	1.372449245	0.305610226	4.595127911	1.989478975	0.208635954	0.999737651
Gm27997	131.2523834	150.2573986	102.0991799	121.7110413	0.305573829	3.142948726	2.889600904	0.208741943	0.999737651
Akr1b10	3.367565355	3.143537846	2.854214602	2.324415478	0.305436069	3.383745752	3.482132177	0.182879663	0.999737651
Zfp113	2.192660821	1.755559974	1.617630663	1.52073007	0.3053256	3.593321826	3.60967886	0.161909179	0.999737651
Stk38l	5.800904713	4.976825529	4.710101268	3.862771696	0.305137025	4.566387122	5.16519013	0.063789299	0.999737651
Tmem107	0.790513549	0.92050386	0.741369663	0.617858259	0.305124447	0.225009094	0.600294309	0.512486616	0.999737651
Gadd45g	8.10919276	5.420400145	5.44596822	5.305221012	0.304969757	2.853900933	1.924044947	0.236091932	0.999737651
Sema4b	16.37622281	14.70316465	10.94625953	13.75319022	0.304845943	6.299744676	5.736533371	0.044600466	0.999737651
S1pr1	5.684638467	3.572975872	5.488042545	1.884334392	0.304690155	3.671863069	0.24514014	0.650777598	0.999737651
Egfl6	2.148585544	2.224277626	2.097520698	1.385317341	0.303930622	2.439271292	1.671826779	0.281331321	0.999737651
Rab13	0.668644217	0.348663577	0.493190954	0.315222841	0.303431239	0.223094741	0.412627384	0.538453587	0.999737651
Dhx58os	1.572256954	1.078051031	1.198535766	0.909676956	0.303339747	1.009362678	0.804900026	0.439804531	0.999737651
Pcdh9	42.64965876	40.6443728	43.72694208	22.75796137	0.30313545	7.986310873	0.706587999	0.457559363	0.999737651
Gm44040	9.719537758	10.19486815	8.434970344	7.427498433	0.303134523	2.319049387	2.286129522	0.296521884	0.999737651
Tmem71	4.56679176	3.459105672	3.462760382	2.927094842	0.303122512	3.415041347	2.729242461	0.182899511	0.999737651
Tubd1	2.311362727	2.103050146	1.528603541	1.984736405	0.302964449	2.077082782	1.698443411	0.322434788	0.999737651
Lekr1	0.152145796	0.177164317	0.10911385	0.152891719	0.302939349	0.225989382	0.55184009	0.515495913	0.999737651
Camk2n2	1.19123292	1.153595325	0.554937842	1.310376384	0.302906954	0.562717816	0.448302311	0.521832271	0.999737651
Hspa2	3.932854436	3.295898608	3.435237742	2.325602373	0.302622012	3.051372756	1.963940077	0.221102944	0.999737651
4930537H20Rik	2.707478621	2.620673944	2.19936298	2.046232641	0.302122901	2.051060777	2.03095576	0.326531627	0.999737651
Gnpda2	1.47750328	1.560979769	1.331159372	1.091780265	0.302091646	3.244802407	3.223412367	0.202790854	0.999737651
Kif9	0.450579751	0.479780366	0.333375874	0.407657893	0.301918199	0.936570643	0.918807155	0.449085899	0.999737651
Zfp26	2.104658621	2.043706698	1.788446703	1.51962026	0.301873198	4.726460233	6.852308371	0.05907961	0.999737651
Gm11633	2.565701869	1.67713014	2.285889793	1.088607408	0.301835275	-0.054035047	0.350461142	0.570059995	0.999737651
Rnf150	1.076934089	0.940167374	0.889886913	0.718340725	0.301803568	3.974966514	3.978220025	0.123568235	0.999737651
Gm20726	4.275037021	1.896703469	2.108682131	2.800821046	0.301773064	0.456550363	0.413439348	0.538063888	0.999737651
4632415L05Rik	6.419825481	5.212394706	4.864720416	4.407147019	0.301575057	4.427028183	5.070809616	0.076110719	0.999737651
Spopl	2.393590195	1.582455867	1.556435101	1.610355336	0.301473652	4.205437699	2.457300717	0.159301919	0.999737651
Ifi30	165.7029753	134.0830003	116.479943	122.3766904	0.301465031	7.043571224	7.485917213	0.025395989	0.999737651
Acrbp	5.648928588	4.230048103	4.372442807	3.503010411	0.301428861	3.871913455	2.818314092	0.13501556	0.999737651
Inpp5k	9.933942546	8.750067943	7.639946238	7.256875919	0.301362587	5.589440205	9.179716686	0.039478337	0.999737651
Dclre1c	4.402123086	3.314100444	3.40934923	2.743311702	0.30122255	5.01631604	3.571148614	0.099389696	0.999737651
Rbm48	4.302960242	4.010190695	3.343782092	3.285495852	0.301095553	3.533634904	4.360730482	0.173700981	0.999737651
Dhx57	15.81871182	14.90397233	13.48793895	11.03155766	0.300924657	6.132207811	7.486719489	0.034707902	0.999737651
Irgm2	5.742165938	5.929845502	5.339208871	3.978727319	0.30089805	4.282359021	3.896239483	0.091192679	0.999737651
Socs5	4.072175452	3.8734727	3.520681756	2.820043439	0.300859115	3.980607253	4.220255651	0.124163465	0.999737651
Med7	2.241838979	1.955236359	1.663589351	1.683530788	0.300539876	2.467065467	2.44020082	0.283637816	0.999737651
Ddx60	1.069121232	0.844299508	0.900618405	0.626162368	0.300491303	2.921456111	1.846267933	0.236436235	0.999737651
Zfp729b	2.413797117	2.462788101	1.977377518	1.914076839	0.300478275	3.428432698	4.177288915	0.185380232	0.999737651
Zfp626	1.560509082	1.633820155	1.153933659	1.394516508	0.300193388	2.957313678	2.759656618	0.233632365	0.999737651
Zbtb49	1.063043965	1.186301806	0.790755799	1.003930661	0.300167546	3.089743181	2.542672135	0.221560998	0.999737651
Gm5424	0.749924897	0.718250091	0.336876844	0.83334774	0.300057601	0.226613643	0.373778234	0.557775332	0.999737651
4933407K13Rik	2.125320205	1.647525231	1.809997241	1.20234251	0.299832385	3.460800293	1.838724902	0.213606442	0.999737651
Ighj4	198.3002467	225.9395322	191.2677198	147.6877383	0.299778122	3.380312153	2.802346424	0.191472259	0.999737651
Prkce	5.075361826	5.277595035	4.703151072	3.56964579	0.299668022	5.082714639	4.958477726	0.056719306	0.999737651
B130055M24Rik	4.670145263	4.782974765	4.024183309	3.525379523	0.29955352	3.097954107	3.300413026	0.221699773	0.999737651
1700047I17Rik2	78.84989172	83.22917638	71.06703382	58.45231572	0.299541029	5.920283906	7.207377115	0.038625132	0.999737651
Gm38384	8.020905414	8.525698999	6.970561702	6.246394378	0.29936284	3.080869801	3.277098296	0.223522224	0.999737651
Ptger4	6.271612763	6.08303159	5.289487817	4.580404093	0.299261314	5.209997214	8.256147083	0.044667602	0.999737651
Zfp691	3.632623163	3.581520098	2.737485165	3.022144784	0.299196472	2.980986774	3.163908369	0.232937783	0.999737651
BC030336	0.901312945	0.810607092	0.729666277	0.637366823	0.299141078	2.607899787	2.545613964	0.270381971	0.999737651
Gm26786	1.678740829	1.844204613	1.625716912	1.190353751	0.299099426	3.322303208	2.553420162	0.198727576	0.999737651
Cyb5d2	0.177199554	0.289576427	0.278601888	0.093980496	0.298897791	0.259725268	0.295041013	0.602060312	0.999737651
Ptprs	7.943147949	7.347018311	6.338526039	5.87707434	0.298755052	5.584762518	9.850871659	0.041214336	0.999737651
Gm43961	1.338770078	0.948554374	1.116224465	0.710037204	0.298273909	1.029793513	0.713718924	0.445484116	0.999737651
Exd2	4.456584769	5.240221249	3.719027085	4.036332192	0.297457768	3.869068675	3.97720018	0.140614455	0.999737651
Marf1	7.606703026	7.347240566	6.650648338	5.314268732	0.297422523	5.708947467	6.51916921	0.042073644	0.999737651
Myo1e	2.316688448	1.496280903	1.894472891	1.154546023	0.297199304	3.305005785	1.005081884	0.353584759	0.999737651
Notch3	0.941756755	1.765980893	1.261729324	0.908819374	0.296936998	3.311442815	0.75472488	0.421779386	0.999737651
2610044O15Rik8	5.195496419	4.705338428	4.146191458	3.773171387	0.296922622	4.112017766	5.346518733	0.114425112	0.999737651
Lyn	39.08648054	32.05060978	29.96096647	26.93802196	0.296701874	7.025730669	7.323283016	0.026603116	0.999737651
Zfp568	1.750426899	1.884942567	1.380112956	1.528106374	0.296687685	3.602108768	3.91802584	0.173080903	0.999737651
Gm10521	7.656437138	5.874917412	5.613014454	5.210851543	0.296147452	3.979126337	3.551821928	0.130304912	0.999737651
Mylip	18.88078387	16.1440313	16.00763997	12.03618674	0.296102256	5.594551053	4.218847254	0.076996923	0.999737651
Gadd45a	8.588992446	7.858201607	7.208922552	5.959570146	0.295809046	3.718509634	3.800991439	0.16018682	0.999737651
Mir1905	23.61697281	25.84605435	17.47377449	22.10404066	0.295396095	0.958627814	0.868550281	0.456801706	0.999737651
Mettl8	3.889556333	3.563388413	3.063012519	2.905320754	0.295157772	4.237955903	5.997169166	0.10234598	0.999737651
Zbtb24	5.692522686	4.975560789	4.486686353	4.056937855	0.295065016	4.626102594	6.296417653	0.069948851	0.999737651
Zfp809	10.6412485	12.07533701	8.894800576	9.307593337	0.294834196	4.925195032	6.821542903	0.056505269	0.999737651
6030442K20Rik	0.435776726	0.541354339	0.564240918	0.217525513	0.294711416	0.130909298	0.334719072	0.578676262	0.999737651
Lmbrd1	3.249315051	2.719860045	2.213784544	2.564711563	0.294634262	4.010678152	3.851587292	0.128972534	0.999737651
Fads2	10.57586394	11.66120461	9.857966607	7.972894242	0.294453713	3.927012176	3.782510567	0.138163764	0.999737651
Gbp2	65.4480362	65.02104542	49.64098388	54.87061604	0.294441334	7.20764494	10.65964115	0.023195269	0.999737651
Gm11192	72.04694744	73.21275391	65.23735342	51.21501341	0.294410717	3.320244724	2.976246255	0.206064259	0.999737651
Klhl26	3.476345349	2.814719821	2.466564098	2.571771116	0.294192628	3.195211217	2.914274816	0.220431672	0.999737651
Gm23547	3.36286828	5.495540827	3.304542223	3.79004092	0.294056502	0.261904603	0.476665138	0.52463143	0.999737651
Zkscan5	3.087448632	3.647903872	2.74275398	2.658144316	0.294049749	3.654737918	3.679019296	0.170439624	0.999737651
Fcho2	6.045517828	5.794866185	5.160706138	4.332882325	0.294014836	4.80606199	6.411738836	0.062257145	0.999737651
Clasp2	2.11122327	2.059831315	1.649978977	1.69333031	0.293816483	4.857179265	8.478454106	0.060168046	0.999737651
Fam177a	0.549248766	0.64192315	0.482346611	0.472382417	0.293536824	1.121939756	0.997346607	0.444318268	0.999737651
AA414768	5.709452082	5.012608532	4.464593401	4.13359042	0.292841489	2.628657487	2.511312334	0.278349228	0.999737651
Slc37a2	5.530375592	5.078756882	4.951954933	3.565217939	0.292599922	4.992547939	3.698408387	0.093099615	0.999737651
Dnase1l2	0.562735126	0.369075031	0.538549536	0.207621	0.292534975	0.129805604	0.3116442	0.591818254	0.999737651
Cd40	1.38801006	1.564028586	0.858896382	1.507781987	0.292484706	2.216733055	1.020468616	0.342450196	0.999737651
2310031A07Rik	4.775315417	4.455145704	3.558001724	3.844763436	0.292399424	2.081692467	1.893174103	0.339001287	0.999737651
Fuk	0.919714905	0.934069603	0.792209627	0.695455668	0.29232406	2.416863875	2.267331565	0.302656317	0.999737651
Sirt4	1.781440205	1.624299518	1.244830334	1.486507488	0.292113895	1.924495876	1.595814554	0.356900968	0.999737651
4930539E08Rik	2.170677648	1.783776917	1.898192764	1.276245205	0.292095631	3.051428069	1.771393484	0.237523111	0.999737651
Slc25a42	0.351478905	0.372571272	0.298709454	0.28213741	0.291998673	1.052253866	0.979316025	0.453113567	0.999737651
Tspan32os	2.576016248	2.014890017	1.860064269	1.821639532	0.291747952	1.120953916	0.948566586	0.447120981	0.999737651
Zdhhc14	6.198702768	6.803776746	4.714833854	5.721741504	0.291684723	4.198971639	4.060165016	0.110871902	0.999737651
Ptpn22	4.4473933	3.88915197	3.842081091	2.853677869	0.291570524	4.674752581	3.716825536	0.090765407	0.999737651
Dolpp1	3.365013629	2.728483914	2.234441572	2.65366996	0.291452808	3.167915488	2.502710076	0.22789542	0.999737651
Tnnt3	1.763089383	1.121726966	1.169149683	1.144997684	0.290853207	1.120460913	0.782932292	0.44852644	0.999737651
Gm15477	0.648761156	0.479334266	0.596743073	0.308970164	0.290843142	1.203722242	0.613482284	0.455846502	0.999737651
Gm45311	2.912168076	2.541012212	2.244438452	2.135061973	0.290338247	1.75941681	1.512222829	0.379151899	0.999737651
Hsd3b7	1.295915722	0.972257459	0.970239374	0.850953678	0.290283826	1.559160589	1.147657955	0.404021089	0.999737651
Fgd3	8.043552176	6.974265731	6.137038394	5.929216496	0.290128356	5.349760446	8.007054647	0.047764531	0.999737651
Mfsd4a	4.168667575	3.458983307	3.322780733	2.807780092	0.289938126	4.632508445	4.71409943	0.0745909	0.999737651
Zfp182	3.954215146	3.387069733	3.332401902	2.571414882	0.289489878	4.253596781	3.558168138	0.107299101	0.999737651
Acvr2a	1.682912714	1.934197221	1.74297264	1.168826631	0.289320176	3.231173053	1.859018284	0.224000911	0.999737651
2700099C18Rik	21.67612225	21.61476664	17.026448	17.78458072	0.289226198	5.415192756	9.642259839	0.048273982	0.999737651
Gbp7	219.1596578	223.5610662	171.704579	184.2987715	0.289155588	10.12970041	12.43260867	0.017178449	0.999737651
Cenpu	4.6147988	4.784113167	3.508373284	4.048998896	0.289097138	4.092760592	4.538527823	0.126628169	0.999737651
Icosl	0.351341032	0.436462025	0.238288349	0.394600436	0.289069891	0.133436127	0.426910402	0.543125318	0.999737651
Tmem41a	1.383100213	1.475213809	1.186133699	1.111436923	0.289010152	0.902657612	0.870881556	0.471798318	0.999737651
Med12l	0.245453419	0.233376411	0.247920499	0.137280704	0.288914609	1.522429051	0.810211575	0.410844776	0.999737651
Rab12	7.089184587	6.768989998	5.889180643	5.259800738	0.288861139	4.246859835	5.603429482	0.108846663	0.999737651
2610021A01Rik	3.072503263	3.078072079	2.396932726	2.55005781	0.288770182	3.763967779	4.443980872	0.164888919	0.999737651
Zdhhc1	1.107040456	1.574906754	1.344322344	0.816262037	0.288658835	2.384907025	0.986773971	0.350698228	0.999737651
RP23-410L16.8	9.955610771	8.023448415	6.762840247	7.690195876	0.288520062	3.746289621	3.185956393	0.167372045	0.999737651
Cd84	4.18652839	3.69875321	3.436295389	2.909143617	0.28838012	4.485695131	5.163765379	0.084324576	0.999737651
Zfp318	2.041336176	2.079532089	2.153553581	1.167016529	0.288359231	4.007276114	1.075023034	0.343077771	0.999737651
Pgm2l1	3.435464896	3.640174357	3.220908534	2.47773771	0.288306232	4.939628481	4.625544984	0.063408603	0.999737651
Mir6381	58.26797416	50.03808969	36.37022218	50.69532084	0.288229897	2.12637311	1.387703145	0.341208406	0.999737651
Gm28512	6.50314513	5.036469553	5.719488958	3.567975067	0.287850756	2.028861515	1.061708208	0.352120589	0.999737651
Zfp667	0.934336352	1.228728784	0.916561637	0.825899311	0.287535221	2.250955675	1.598777457	0.329595095	0.999737651
Tgfbi	0.552995937	0.919738284	0.780273413	0.406093652	0.287477294	0.924666195	0.467141538	0.5134448	0.999737651
Gm7867	1.773435687	2.20309403	0.874755499	2.323758121	0.287376995	0.134194234	0.304955462	0.595749382	0.999737651
Alg2	4.672254655	4.665450719	4.620420514	2.907055087	0.28717957	3.872269178	1.89367932	0.209094302	0.999737651
Pkd2l2	1.880103215	1.589929825	1.388420066	1.40506305	0.286801484	2.101000671	1.771525061	0.346209074	0.999737651
Gm43667	0.936305449	1.307772712	1.1994935	0.606935911	0.286652358	0.294889228	0.395091688	0.547007366	0.999737651
Dennd4c	3.297177966	3.430613764	2.780277625	2.642651595	0.28625968	4.692858137	7.300477105	0.075160098	0.999737651
2310015A10Rik	0.729182749	0.638683464	0.665684781	0.436634295	0.285999255	1.635227438	1.019158004	0.40139997	0.999737651
Gm11724	3.861598745	3.883419984	2.909210689	3.328094258	0.285929246	0.821954675	0.7963025	0.484261119	0.999737651
Tcea2	0.589807796	0.571957104	0.264949983	0.670314843	0.28576911	0.619025121	0.382553996	0.553290467	0.999737651
Mpzl1	0.208580721	0.484060097	0.285897202	0.272305177	0.285697773	0.296953441	0.34707069	0.571892961	0.999737651
Gm2011	0.424970764	0.326814036	0.366832951	0.23864797	0.285608964	0.734176425	0.606525887	0.493114443	0.999737651
Syk	76.68905358	62.9032528	56.48164606	56.00351391	0.285473713	9.203008882	8.088386314	0.021484508	0.999737651
Pla2g15	1.342203546	1.425832512	1.169074579	1.062774209	0.285391226	1.957077897	1.674432597	0.364314723	0.999737651
E330020D12Rik	12.82626562	11.42102441	9.397788639	10.14446921	0.285373987	4.651530379	6.120271392	0.078261575	0.999737651
BC106179	1.13144469	0.832564604	0.983464213	0.600079011	0.285087117	1.916321293	0.930650674	0.369304347	0.999737651
Cyp4f18	58.06397714	54.50133963	48.05130986	42.76466562	0.284918705	6.559607091	9.537960626	0.037338553	0.999737651
Zfp629	2.406103993	2.181138459	2.228948054	1.473821899	0.284771919	3.810567931	2.090475644	0.187573994	0.999737651
D930048N14Rik	0.166108432	0.701597749	0.348218506	0.352392599	0.284377455	0.549469801	0.198015237	0.670607152	0.999737651
Zfp983	2.553457738	2.609304426	2.331100067	1.834811184	0.284317707	1.740614046	1.334588491	0.391323701	0.999737651
Gys1	2.176533809	2.750992336	1.845041825	2.132092959	0.284295601	3.430110514	2.467798789	0.20998039	0.999737651
Ttc37	7.144962368	7.132112618	5.480917866	6.040648317	0.283872948	5.121086043	7.584961917	0.059599573	0.999737651
Gm14288	0.612992296	0.749744042	0.590421796	0.509631653	0.283596491	1.160016293	0.904713087	0.456382879	0.999737651
Zfp874b	0.791302762	0.994717849	0.829416849	0.613377778	0.283318451	1.650094073	1.060076304	0.404047913	0.999737651
Ptpn21	0.853683863	0.678820189	0.520234078	0.715999365	0.283035624	2.031497282	1.234695925	0.360085798	0.999737651
Gm9169	3.825576368	2.564796035	2.561842248	2.592551038	0.282876172	0.734901501	0.63601658	0.49723541	0.999737651
Trmt12	2.701157022	2.037315602	1.762315912	2.061189758	0.282782669	3.163048272	2.118910074	0.242541404	0.999737651
Ptar1	4.801740881	6.133225918	4.772693976	4.068828415	0.282698719	3.367122994	2.383266087	0.219425153	0.999737651
Gm21092	20.03987788	18.7735908	19.87984919	11.51416066	0.282408647	4.074919009	1.335816163	0.290908719	0.999737651
4933439C10Rik	12.78931112	10.76048241	10.08854302	8.940013881	0.28221935	5.902509817	6.399164152	0.051641085	0.999737651
Gm17324	1.915093304	1.553157396	1.489313932	1.310579417	0.282022766	0.643681356	0.667077703	0.507434494	0.999737651
Ighv1-72	7.335574888	9.836035971	11.0056833	2.898829575	0.281660767	1.674278257	0.221048623	0.657686353	0.999737651
Hps6	2.366231872	2.018413299	1.7272852	1.81522055	0.281627226	2.448231277	2.054677236	0.317064802	0.999737651
Susd3	4.336642087	4.664005196	2.798863009	4.472230997	0.281450243	3.543530704	1.513439541	0.256383714	0.999737651
Gbp6	2.975162721	1.924099589	2.326314843	1.633733875	0.281359736	3.731159483	1.253239574	0.302350488	0.999737651
Gm26781	2.352385559	2.520804949	2.223164154	1.718039179	0.281221511	1.753267914	1.277542368	0.394967068	0.999737651
BC037034	10.5418534	9.722934868	8.426883315	7.96251093	0.28098428	5.142994535	8.109385129	0.061502727	0.999737651
Nr6a1	0.210489954	0.105839698	0.115829945	0.139545711	0.280904744	0.734724196	0.464857808	0.514447977	0.999737651
Sorcs2	7.415875299	5.778804244	5.839976834	4.832318637	0.280710441	5.715737754	3.993979923	0.083269862	0.999737651
Hyal3	1.520454947	1.264404068	1.103323543	1.147564329	0.280675419	1.361432142	1.041865578	0.443419918	0.999737651
Lactb2	1.384669852	1.605759293	1.21600785	1.204119955	0.280403641	2.653602875	2.249071666	0.29658909	0.999737651
Mastl	2.188818606	2.221017765	1.653510482	1.913872449	0.280225735	3.540323416	3.317808766	0.204703576	0.999737651
Ngly1	15.23863452	13.07653688	12.48604006	10.43620304	0.279855633	6.078528972	5.826581465	0.050425502	0.999737651
Rnf122	0.208570039	0.235172709	0.238490264	0.120674523	0.279848097	0.945778381	0.536481899	0.484619324	0.999737651
Tef	1.730845642	1.762475224	1.662396918	1.167640444	0.279744281	3.648154263	2.334016481	0.192904419	0.999737651
Sertad2	2.313494021	2.308531779	1.992575145	1.750135209	0.279645129	3.743064361	3.939246103	0.181164068	0.999737651
Gm45503	10.83872036	9.342829827	7.767064484	8.564063909	0.279244253	2.267987751	1.800817478	0.341984354	0.999737651
Kansl1l	9.43611554	6.893594944	7.650894606	5.575764158	0.278923129	5.622511592	1.886101288	0.223735024	0.999737651
Lpin2	3.13823951	3.249622224	3.455330702	1.728619218	0.278861043	5.14748864	0.624808497	0.475100671	0.999737651
Gm10297	3.674747193	5.543268849	3.943454227	3.526686672	0.27881948	1.503005664	0.867701716	0.429933654	0.999737651
Pla2g4a	1.800286882	1.774609304	1.391896004	1.503116268	0.27879676	3.385398076	3.389418356	0.223809334	0.999737651
Snord12	17.08757445	7.637392636	12.60376882	7.384386917	0.278568933	0.167841161	0.293023992	0.602906439	0.999737651
Adap2	0.57437225	0.545528045	0.668930676	0.236932201	0.27832498	0.031053682	0.277376631	0.612589356	0.999737651
Zfp846	0.640773707	0.552932149	0.52864361	0.438508573	0.278316469	2.91714029	2.311722271	0.273174834	0.999737651
Zfp930	2.325954344	2.350079598	1.854243516	1.934386074	0.278280468	3.478948757	3.620214274	0.214396465	0.999737651
Flnb	1.020247119	1.45404206	1.312133249	0.697127436	0.278240554	3.365847225	0.677805996	0.445087094	0.999737651
Gm6939	1.779955671	1.922607521	0.829195317	2.167765099	0.278154681	0.646606326	0.352080683	0.569345423	0.999737651
Setd4	3.113218937	2.740982576	2.145820633	2.595571597	0.277869936	3.65141952	2.953136494	0.195549142	0.999737651
Tmem168	2.483687502	1.956876997	1.844870611	1.752891533	0.277703009	3.562026896	2.867406274	0.206453613	0.999737651
Gm44877	8.10724335	6.480634262	7.408285168	4.410051908	0.277585927	0.945351485	0.602158625	0.485321033	0.999737651
Usp49	3.192760482	3.13737432	2.755158709	2.379814283	0.277182371	4.62579358	5.84118844	0.088643826	0.999737651
Gcnt1	2.832081686	2.878930988	2.486246379	2.147317682	0.276969383	3.8592771	3.969840067	0.1710982	0.999737651
Zfp398	1.869876888	1.914544548	1.528348436	1.541530306	0.276800258	4.340057901	5.878349848	0.113382159	0.999737651
Gm43634	1.518895506	1.782058282	0.884475005	1.790154404	0.276790373	0.171721256	0.354567662	0.567856189	0.999737651
Gm13421	2.057034699	1.997325596	2.007416807	1.279079812	0.276743666	0.670096684	0.576261723	0.512784911	0.999737651
Asic1	0.78709706	0.745878765	0.745680827	0.497727623	0.276723985	1.447977857	0.894359653	0.440235241	0.999737651
Cyp4f13	1.727572592	1.032080086	1.147427033	1.088607408	0.276594881	2.094972011	1.000517899	0.364160253	0.999737651
Zfp329	4.238896216	3.956536961	3.254702474	3.392438326	0.276540891	4.64835668	6.542019915	0.088095662	0.999737651
Erlec1	5.957937511	6.589008218	5.292606183	4.89272262	0.276326702	4.21977725	4.763071505	0.128318168	0.999737651
Fam126a	2.02116544	1.834423654	1.575610435	1.55269397	0.276085289	4.151066741	4.982870271	0.13714144	0.999737651
Znf41-ps	2.030019895	2.967283712	1.954605455	2.103227408	0.276055801	2.480646734	1.358587985	0.323113487	0.999737651
Ckap4	0.977275759	1.909966271	1.546184858	0.801918471	0.275915687	2.05671769	0.403550073	0.549039892	0.999737651
Gm15777	1.625530294	1.503938618	1.226754716	1.310429808	0.275853789	0.442312948	0.585325582	0.535279712	0.999737651
Als2	1.133653317	1.248636486	1.012219052	0.922553508	0.275571606	3.373060659	3.1147487	0.230562835	0.999737651
Bace1	4.665794325	4.665089784	4.326236437	3.255018464	0.275449687	4.750909508	3.885546783	0.083873555	0.999737651
Knl1	10.15545769	10.2195502	7.827945489	8.713956933	0.275122641	6.302059771	8.246955689	0.050103087	0.999737651
0610030E20Rik	6.250598791	5.706436628	4.903513048	4.806896085	0.274844965	4.985455103	7.375193884	0.073050582	0.999737651
Igkj3	32.97602086	25.62546213	14.13996225	33.3887351	0.274804294	0.171244689	0.307591447	0.594193354	0.999737651
Celsr2	0.35620758	0.407973289	0.311137303	0.309619122	0.274751877	2.036822502	1.576864445	0.373675361	0.999737651
H2-DMb1	2.301356828	1.735771054	1.608136372	1.668098422	0.274676933	1.501594358	1.013795631	0.436905328	0.999737651
Tifab	26.98123771	28.80397437	25.32814787	20.03560461	0.274659703	6.467249307	5.387934158	0.049002395	0.999737651
Zfp712	0.789098736	0.591561268	0.496263998	0.623961249	0.274585503	1.378041294	0.857190976	0.451962082	0.999737651
Sv2a	0.74945502	0.59306759	0.450727394	0.638582365	0.274540978	1.553719943	0.891266187	0.430677589	0.999737651
Plekhh1	0.690729067	0.561049133	0.584768339	0.43209184	0.274246321	1.911744222	1.18357474	0.388292936	0.999737651
Derl2	3.149033266	2.768305754	2.329040592	2.477058601	0.274239722	4.438146861	5.200536396	0.10543194	0.999737651
RP24-295B16.1	3.522607978	1.965447766	3.508278194	0.95585859	0.274231534	3.607382053	0.119533372	0.752719699	0.999737651
Tmem123	43.76778745	41.50943778	36.25522503	33.0558143	0.274196221	6.908613954	9.926640808	0.038886634	0.999737651
Plpp5	0.597354738	0.38966289	0.338447068	0.462380442	0.27413052	0.760678743	0.538420439	0.508169954	0.999737651
BC048403	2.415654125	2.374508233	1.694350635	2.196307101	0.273973649	2.791241313	1.943801665	0.293433071	0.999737651
Gm26577	91.4101777	75.27237935	76.78713117	58.73022012	0.273954591	7.364998776	3.586779773	0.102469214	0.999737651
Tfdp2	2.854222167	2.384473572	2.485280825	1.774331527	0.273897542	5.060775871	2.660799067	0.147754975	0.999737651
Gm42967	1.478163879	1.362640338	1.394425343	0.91462798	0.273785054	1.628726912	0.945626716	0.422540143	0.999737651
Qtrt1	5.225293081	5.080627387	3.933739568	4.440227124	0.273761919	3.221496551	2.866352173	0.251030779	0.999737651
Ell3	2.15870423	1.961659068	1.553889306	1.793219737	0.273730565	2.072085604	1.563981187	0.371659829	0.999737651
Luzp1	1.909853817	1.800605697	1.744254054	1.273598201	0.273665018	3.780984335	2.562758699	0.185858644	0.999737651
Gm14438	2.920952897	2.294889614	2.10488042	2.130111611	0.273641166	0.670689862	0.637110769	0.517498589	0.999737651
Ikzf3	41.96742639	31.6174445	27.66181938	32.07232164	0.273630766	8.187654231	3.485447248	0.108033916	0.999737651
Tbc1d22bos	1.944621174	2.491825516	1.643779263	1.962910219	0.273508311	1.914608566	1.204311603	0.389406252	0.999737651
Gcc1	6.884156151	5.980481467	5.962301716	4.50247365	0.273212998	4.949948062	3.574482317	0.096560669	0.999737651
Fam179b	3.682743223	4.113081362	3.442565326	2.901627719	0.273125955	4.513764644	4.492019575	0.10026875	0.999737651
Tec	13.35727418	10.38820032	10.97089189	8.342937142	0.272943778	5.334640395	2.781021082	0.141173905	0.999737651
Adamts6	0.614236051	0.914681511	0.705727412	0.538772621	0.272930304	1.791236376	0.898635139	0.404558582	0.999737651
Letmd1	4.350849381	4.353224961	3.541843975	3.537446445	0.272845312	3.362913541	3.357875785	0.236345751	0.999737651
Map4k3	1.036589642	0.744605167	0.747863231	0.699708779	0.272762081	1.819851259	1.142923945	0.401439324	0.999737651
Zfp654	3.930060246	3.586317577	3.394654906	2.721257713	0.272714151	4.421555251	4.084173272	0.109239504	0.999737651
Plcd4	0.800411578	0.512231089	0.474565723	0.591741954	0.27252665	2.105918746	0.996307772	0.370147214	0.999737651
Pdcd2	7.765073851	7.409631508	6.497397232	5.849894572	0.272480716	4.159214699	4.800279206	0.141286811	0.999737651
Cyp4f16	1.585853777	1.803660011	1.879912485	0.881133341	0.272424756	2.248624573	0.640272816	0.449872795	0.999737651
Arhgap26	2.432020674	1.943390544	1.82919597	1.729108806	0.272416496	5.106413166	4.927113966	0.071121152	0.999737651
Siglecg	57.26672196	42.15583295	43.66474216	37.21107469	0.272129091	7.757452709	3.182591352	0.122933749	0.999737651
Mthfr	1.495016766	1.02580154	1.183431184	0.867239873	0.272087138	3.081496436	1.366615085	0.276716813	0.999737651
Gm43910	0.773272936	0.547884538	0.589468069	0.484683891	0.271950427	1.040940495	0.702950201	0.485537444	0.999737651
Osbpl3	0.36621192	0.387330355	0.25810669	0.354964936	0.271531853	1.678157177	1.039302766	0.420512118	0.999737651
C130083M11Rik	1.374483144	1.43754012	1.210176949	1.078887699	0.271365364	1.464446748	1.082685079	0.447106135	0.999737651
Gm27533	6.370367666	8.667435722	7.462757853	4.7698193	0.271355334	0.206917913	0.397235827	0.561544398	0.999737651
Helz2	10.63681377	9.241185469	8.259588013	7.923634248	0.271135416	6.699569256	8.240605248	0.044625281	0.999737651
Pik3cg	5.665641394	4.97173327	4.944379503	3.721574308	0.271124846	5.036454579	3.583464317	0.096328579	0.999737651
RP23-158E1.3	0.846894538	1.366649616	1.073481074	0.731196366	0.27085194	1.596008288	0.675441364	0.434765845	0.999737651
Elp4	1.28749054	1.225711748	0.971642975	1.07433543	0.270818413	1.962958809	1.504833206	0.388607598	0.999737651
Tespa1	18.72841198	17.85364512	15.7184888	14.08795508	0.270591707	4.817907214	6.428830358	0.085469993	0.999737651
Gm1966	20.03273845	16.14031455	17.77227182	11.72234489	0.270365659	6.902299952	1.511656505	0.275705466	0.999737651
Ccdc17	0.756852829	0.587157179	0.589314212	0.504627808	0.270318962	0.784647794	0.650032917	0.511743912	0.999737651
Mir6916	28.02723851	28.18561568	21.79599119	23.9752822	0.270116004	0.78581807	0.702853152	0.512031248	0.999737651
Zfp142	3.897562115	3.657271903	2.881262037	3.27229347	0.270110014	5.285649796	6.412931606	0.067370234	0.999737651
Rbm12b2	15.0115754	12.37112259	11.998944	10.31351932	0.270106943	5.431111946	4.943148842	0.065038913	0.999737651
Zfp445	13.39975807	13.32858507	11.386019	10.40531778	0.269932889	6.490297049	9.481631634	0.050094803	0.999737651
Gm21781	0.882987518	1.065572557	0.826795827	0.761777672	0.269916579	2.135934575	1.508393162	0.371627309	0.999737651
Agbl3	0.121988752	0.173793961	0.13319218	0.107831003	0.269880317	0.69771605	0.554949238	0.520714727	0.999737651
Ccdc114	0.196537991	0.517651078	0.264862914	0.317674459	0.269843822	1.065264783	0.330883634	0.582245912	0.999737651
Satb2	1.00692837	1.215142022	1.011452155	0.801059812	0.269829692	2.79932557	1.80004558	0.299876791	0.999737651
Edem2	4.720506176	4.647936754	3.568676582	4.065066906	0.269750598	3.890483594	3.750214274	0.178720965	0.999737651
Caprin2	0.386706069	0.409146034	0.384221196	0.264914999	0.269593903	2.384617614	1.374963201	0.345335513	0.999737651
Mapk11	5.672514468	7.653043031	5.798929873	5.07607819	0.269545292	3.894852274	2.314798228	0.178509897	0.999737651
Cd74	233.6513726	267.1056201	196.5933884	211.8904834	0.269028668	8.324132972	7.442247102	0.030045986	0.999737651
Acta2	0.991418319	1.157830439	0.972127918	0.780239953	0.268907205	0.891378776	0.693176883	0.504071403	0.999737651
Cxcr4	26.11651773	22.39893499	21.62878935	17.94486221	0.26889429	5.317623307	4.933851965	0.067537505	0.999737651
Pgf	35.21206871	45.4043475	32.19080884	33.6078292	0.268859481	5.858282831	4.023155557	0.081161708	0.999737651
Cx3cr1	0.151720972	0.305156643	0.265048004	0.107290053	0.268740179	0.073115589	0.228042787	0.645731699	0.999737651
Rnf169	12.31617495	9.94160599	9.275700075	8.872862814	0.268596775	6.270466486	5.738882509	0.056570411	0.999737651
Jmy	4.443807325	5.238746828	4.447055705	3.461288007	0.268566347	5.274156132	3.569399376	0.097440434	0.999737651
Tnrc6b	5.157731538	4.935632484	4.878981991	3.364869351	0.268435596	6.311659371	2.616682251	0.155117665	0.999737651
Nfatc2ip	7.834326733	6.424607147	5.797514365	5.83134343	0.268241145	4.460865685	4.405699296	0.11060851	0.999737651
Rrad	0.866839541	0.726448253	0.340721982	0.95779504	0.267914034	0.331142381	0.275428598	0.613819597	0.999737651
Fbxo11	29.34521512	28.48817487	26.56626541	20.67382104	0.267874657	6.766014646	5.145098587	0.053586463	0.999737651
Tor4a	10.81885204	10.94939735	9.965415516	7.815317375	0.267750527	5.032089415	4.503320494	0.078902778	0.999737651
Pramef8	2.264158172	2.071203822	1.772762402	1.76507681	0.267696238	3.058635989	2.705764766	0.278300285	0.999737651
B230354K17Rik	2.558890734	2.491471255	1.987224064	2.134421896	0.267619492	3.503422946	3.313830103	0.22974449	0.999737651
Pex7	0.880851368	0.82424722	0.646788805	0.744478908	0.267537144	3.243923122	2.659789549	0.259312856	0.999737651
Gm26723	1.23036326	1.67401554	0.910323703	1.458623268	0.267528606	0.208643825	0.374491983	0.567049082	0.999737651
Fancm	6.366174574	6.254803551	5.521001051	4.786792291	0.26749681	5.480271926	7.007154534	0.067611673	0.999737651
Bbs10	0.496551382	0.520163865	0.390351301	0.438922711	0.267447201	0.473412406	0.555404294	0.545264599	0.999737651
Gm1976	13.5842642	12.25298217	9.742177616	11.34412045	0.267100661	4.493954929	4.411080703	0.109294988	0.999737651
Zfp386	3.995495148	4.194763521	3.942396014	2.754103364	0.266913221	5.029201346	2.721654675	0.142044919	0.999737651
Pot1a	1.859416145	1.8897459	1.52887968	1.533267557	0.26689231	3.894394686	4.221889867	0.182860898	0.999737651
Zfp788	1.310597825	1.410264057	1.250089212	0.973133866	0.266837201	2.455843815	1.657660118	0.342174734	0.999737651
Gm15787	6.43449216	6.585719586	5.407506359	5.230009086	0.266628951	4.153953809	4.873616178	0.150709108	0.999737651
Galnt4	2.070610645	1.542035947	1.536838324	1.412793796	0.266450833	3.080203643	1.947091256	0.27848801	0.999737651
Zfat	1.050322156	1.204915789	1.060137709	0.784002535	0.266324489	2.928960093	1.750014847	0.293167651	0.999737651
Golga1	4.169944598	3.494590207	3.203107264	3.057203399	0.266297153	4.285251157	4.211987723	0.134460786	0.999737651
Atp2b1	6.326956036	6.748327294	5.811112427	4.880869792	0.266184824	5.407502698	5.78742217	0.069069551	0.999737651
Slc25a40	1.378797048	1.352435972	1.245869425	0.987029147	0.266039796	3.394428382	2.55764989	0.244586182	0.999737651
Myb	74.51225604	59.22976249	61.68700771	47.63483035	0.26603426	9.082217119	3.047427128	0.131090224	0.999737651
4930562F07Rik	21.78014877	19.66820177	17.63773316	16.23262919	0.266013591	4.086761982	4.269422513	0.160514955	0.999737651
Myl4	2.419849159	1.889995266	1.85402136	1.667773782	0.265496878	3.199544347	2.184205809	0.268102564	0.999737651
Trp53inp1	13.15985141	12.15495461	12.3092284	8.407159496	0.265494964	6.219464721	2.347844391	0.176190725	0.999737651
Gm38342	1.949589031	1.729946319	1.262157704	1.743598375	0.265230832	2.349742662	1.328039203	0.357318762	0.999737651
Mgst1	8.205657541	5.178857898	6.287549587	4.652133744	0.265060503	3.62489479	1.143524014	0.321627474	0.999737651
Igsf9	0.379034723	0.320534854	0.325056603	0.246714791	0.265006594	1.14949253	0.760304947	0.487163973	0.999737651
Rasal2	0.791782319	0.975518492	0.760397452	0.685965279	0.264974366	3.47929736	2.471458794	0.237022016	0.999737651
Kifap3	2.271528673	2.527078446	1.800585644	2.123354255	0.264935161	3.14816341	2.284997964	0.275088838	0.999737651
Rab40c	2.650948847	2.221607425	1.794535179	2.187066467	0.264876344	2.799714854	1.832722624	0.308808651	0.999737651
Gm24455	12.60915163	10.49412729	3.645927501	15.21972876	0.264828457	0.577876718	0.193335533	0.673693248	0.999737651
Cmtm4	0.530258323	0.50362946	0.486324018	0.359350234	0.264768901	1.906724149	1.19078503	0.405430711	0.999737651
Coa6	9.607471576	10.04516501	8.31193378	7.764525126	0.264764067	2.762761515	2.299028328	0.312789914	0.999737651
Fgf2	0.579496037	0.591216623	0.422544827	0.534512337	0.264725581	1.8973557	1.234902198	0.406681096	0.999737651
Kpna2-ps	2.178148432	2.409502457	1.826449341	1.92535727	0.264721017	1.760724149	1.254471847	0.422383039	0.999737651
Pyroxd1	2.525174928	2.261955321	1.945663234	1.968985889	0.264643772	3.899651559	3.897489404	0.185908843	0.999737651
Bbs1	0.663377136	0.533700614	0.534868866	0.443849876	0.264594196	1.656074903	1.049980983	0.434954607	0.999737651
Rc3h2	1.904037375	1.920634563	1.633714214	1.496280453	0.264433235	5.096275155	7.12169753	0.080181783	0.999737651
Mir1966	25.84231938	27.04909892	28.74543766	14.54500453	0.264401916	1.439919064	0.58131319	0.467493333	0.999737651
D630008O14Rik	2.60413748	2.925314543	2.439189337	2.086409285	0.264347371	2.401622308	1.705537466	0.352876083	0.999737651
Gm26856	2.913374442	3.142144487	1.726004781	3.224666569	0.264072304	1.937760309	0.707255086	0.425128962	0.999737651
Sp4	4.45204857	4.179387738	3.755952999	3.308838253	0.264003206	4.506966342	5.193077906	0.112553474	0.999737651
Ppard	4.932064603	5.429953629	4.138277298	4.344439173	0.263769743	4.454557425	4.981417055	0.117437523	0.999737651
Slc2a1	2.891793355	3.055174892	2.24776734	2.619364544	0.263567085	3.262126452	2.530409408	0.264314641	0.999737651
Zfp128	0.390222726	0.364397251	0.306763719	0.310440894	0.263440299	0.603466622	0.59754856	0.539545948	0.999737651
Zfp266	4.50291075	5.041461014	4.151046313	3.668187496	0.263411942	4.936676026	5.241945228	0.08781101	0.999737651
Pqlc2	1.603782584	1.547679822	1.273508166	1.305957351	0.263347355	2.365465029	1.858810623	0.3588669	0.999737651
Gm37401	20.02578369	18.65328605	16.34494515	15.32207084	0.263139306	2.636091584	2.132937997	0.329066019	0.999737651
Smg1	12.12602223	11.67389985	10.30049766	9.197175757	0.26298308	8.019347312	9.5101824	0.035162601	0.999737651
Gm42732	1.998546719	1.866280155	1.446415891	1.716125463	0.26296805	1.150932336	0.808145416	0.490481532	0.999737651
9130008F23Rik	1.451006013	1.300019358	1.216716426	1.035412372	0.26289467	1.494177166	1.006330267	0.457660007	0.999737651
Zfp51	3.110814835	3.018238821	2.158459194	2.858222488	0.262750678	2.879945405	1.775167585	0.304619464	0.999737651
Gbp3	257.6307294	283.9987259	179.8010364	263.395314	0.262749372	9.651074259	1.682554165	0.253409427	0.999737651
Agrn	0.171765243	0.191243273	0.173608583	0.123633442	0.262544774	0.72269921	0.568865565	0.529679488	0.999737651
Zfp119a	1.834642119	1.731470333	1.242560277	1.676606454	0.26244399	1.761042076	1.045499154	0.426362744	0.999737651
Zfp513	16.56307701	13.34847198	12.56250999	11.93225394	0.262437039	5.077024107	4.701171255	0.083228663	0.999737651
Rps6ka1	6.929202726	7.748599387	6.113222027	5.916905952	0.262423338	4.834540828	5.657979574	0.094386195	0.999737651
9930104L06Rik	2.913117723	2.478874756	2.113914242	2.301318396	0.262261051	3.788446362	3.147198887	0.203914768	0.999737651
Cyp39a1	0.615667602	0.581622597	0.723542851	0.257265065	0.262258967	0.831310043	0.316882312	0.589437818	0.999737651
Wdr19	0.196966189	0.289500386	0.23821536	0.160713897	0.262039303	1.386304604	0.631499018	0.472113691	0.999737651
Ss18l1	2.282015468	1.93880391	1.718341665	1.738939418	0.261999092	3.078588755	2.406824085	0.286758877	0.999737651
4931406P16Rik	3.221592302	3.038178707	2.659383063	2.471266981	0.261859789	4.558139201	5.720768651	0.112080926	0.999737651
Gm44101	4.667474935	4.332784656	4.058987612	3.318757658	0.261857959	3.202129154	2.377913474	0.274396811	0.999737651
Slfn2	275.0031512	280.9289121	214.3390164	241.2351399	0.261634838	8.716560363	8.336749119	0.033737281	0.999737651
Lrch3	6.281816324	5.840698907	5.139254727	4.798683562	0.261528048	5.19130002	7.134105375	0.079920051	0.999737651
Sik2	1.89881842	1.909548321	1.589718415	1.532769273	0.261451497	4.056128218	4.445624054	0.171985028	0.999737651
Zfp36l2	17.2489302	17.7358431	13.53021254	15.14721653	0.261348418	5.814322785	6.692352313	0.073510196	0.999737651
AW554918	2.972175766	2.760306577	2.783372476	1.920893867	0.260977114	4.201157315	2.218663791	0.176033878	0.999737651
Soat1	2.559674788	2.223120112	2.152469429	1.771002257	0.260698977	4.419697036	3.713454081	0.125939509	0.999737651
Angel1	0.344584741	0.359366447	0.40131344	0.175987059	0.260358474	0.629420369	0.360662116	0.564617829	0.999737651
Arl14ep	4.566978301	4.603566708	3.932942215	3.593449411	0.260245851	4.477526359	5.441362529	0.119782893	0.999737651
Zfp850	1.3031251	1.189663627	1.094650836	0.950919679	0.26000711	2.828769865	2.149959342	0.314746924	0.999737651
Cep350	10.04360459	10.23211819	9.208284266	7.446153746	0.259913932	7.252401609	5.876405066	0.044280456	0.999737651
Arid4a	49.8374908	50.99642803	45.36931471	37.45575289	0.259871171	8.009298547	6.659132281	0.037423878	0.999737651
Sbk1	20.52233726	16.04448701	14.9996666	14.99365483	0.259696788	6.136881963	4.651658888	0.068212353	0.999737651
Gm1866	4.418170891	4.323052436	4.005169833	3.166546705	0.259684326	1.010743565	0.71605983	0.508061003	0.999737651
6720489N17Rik	1.898619383	1.648982501	1.515165988	1.396015295	0.259496584	2.130255074	1.492413355	0.390856299	0.999737651
Dtd2	4.178428758	3.833440319	3.015837794	3.557413494	0.259479249	3.516629143	2.663408602	0.242742394	0.999737651
Gm26759	2.822887332	2.564112636	2.004385802	2.414776624	0.259440603	1.670879866	1.070984779	0.442250431	0.999737651
Lynx1	4.276169781	4.447773704	2.95821032	4.198914288	0.259438688	4.219262162	2.14333011	0.182695429	0.999737651
Gm37637	1.043031349	1.231347141	0.855602811	1.010168737	0.259428009	0.503863115	0.509306174	0.554974372	0.999737651
B3glct	1.282102293	1.158024832	1.007892265	0.994789325	0.259325355	2.444642484	1.849594791	0.357184428	0.999737651
Ankrd12	12.18066293	12.17980955	11.28362762	8.736102827	0.259289377	6.996010983	4.735450668	0.062274675	0.999737651
Zfp810	2.396105336	1.597090503	1.898239402	1.379174883	0.259288894	3.491400501	1.222441748	0.30401167	0.999737651
4732487G21Rik	1.411136028	2.064160172	1.860086792	0.997890124	0.259084764	2.115644709	0.594909342	0.464712632	0.999737651
Acbd5	11.73725223	10.94864544	10.33360211	8.30489	0.258998091	5.425630359	4.847740516	0.076858306	0.999737651
Gm44901	0.329405928	0.331267345	0.390307678	0.151917805	0.25868465	0.393424223	0.294401799	0.602070238	0.999737651
Gm12493	60.44584158	58.05977055	56.5883498	40.82648054	0.258567724	4.578512891	2.826942079	0.131951524	0.999737651
Tchp	25.01033834	13.93098826	17.28833562	14.66132101	0.258530406	7.032689462	0.660884272	0.465251285	0.999737651
Suox	1.091160565	0.780321087	0.660814659	0.874500715	0.25851769	1.082635299	0.614450802	0.50371528	0.999737651
Zfp959	3.229899838	3.191661863	2.443427621	2.830218224	0.258347794	2.595894998	1.869540043	0.342300528	0.999737651
B330016D10Rik	1.707752884	1.212284545	1.474125008	0.923492351	0.258300267	1.24931289	0.579791429	0.489673061	0.999737651
Gm25082	27.92087328	28.0786494	18.73005893	27.24720306	0.258203244	2.726591663	1.359045386	0.328736523	0.999737651
Oxsm	4.590733295	3.55020885	3.788053472	2.900997399	0.258127226	3.928804597	2.069569342	0.193263954	0.999737651
Ttc30a1	0.443912621	0.400239603	0.417160342	0.276028242	0.257946894	0.629962989	0.499005082	0.545450924	0.999737651
Top2b	182.8231542	179.3405208	154.1543901	143.5669325	0.257900689	10.03276633	11.02736332	0.033690145	0.999737651
Olfr543	1.260145608	1.267266477	0.845338943	1.229741023	0.257833573	0.503986836	0.4684129	0.557402631	0.999737651
Hbp1	6.105014166	6.473888439	5.97311055	4.379230887	0.257362432	5.147024886	3.138340432	0.116365245	0.999737651
Mterf1a	1.014529441	1.311765911	0.797546641	1.114576096	0.257351688	1.786770925	0.85634295	0.432438151	0.999737651
Mir6357	50.38643747	53.42503022	48.79495519	36.5991904	0.257179247	2.33173327	1.388386459	0.374041082	0.999737651
Chek2	3.625154636	3.798336724	3.023896551	3.080276509	0.257178527	3.359287003	2.903004468	0.264699915	0.999737651
Ttf1	19.49055893	17.80325297	16.54370627	14.1339125	0.256999605	6.677277505	6.53363546	0.057406933	0.999737651
Uggt1	20.50916635	19.93429001	18.53351207	14.75540304	0.25682185	7.887227453	5.545010399	0.046462527	0.999737651
Pde4dip	2.11182971	2.096579132	1.965631184	1.498167127	0.256787822	5.018507633	3.743353489	0.092499834	0.999737651
Mcat	2.617747802	2.662799334	2.396913246	1.946899302	0.256785566	2.223414296	1.46636625	0.386418787	0.999737651
4930470G03Rik	3.701027567	3.160138964	2.952165755	2.691267067	0.256301004	2.956216414	2.157399884	0.308997583	0.999737651
Zfp770	1.299658491	1.416622217	1.177694158	1.058399474	0.255992991	3.091496044	2.363937056	0.296727768	0.999737651
Dfna5	0.299499683	0.319173723	0.238958186	0.270272291	0.255236319	1.891587317	1.24706303	0.424281891	0.999737651
Pdik1l	3.146937118	2.770362303	2.322317762	2.547734807	0.255045517	3.979600616	3.405711606	0.192401872	0.999737651
Rictor	5.126333507	4.724667768	4.488394799	3.627268878	0.254969906	5.388496446	4.715289349	0.081615965	0.999737651
Bmt2	1.59791475	1.342510424	1.219058456	1.201488574	0.254837838	2.937369039	2.122219546	0.313616229	0.999737651
Cept1	3.619319363	3.400796625	2.969775269	2.811478856	0.254817229	3.333824947	2.830571606	0.272025147	0.999737651
Irs2	7.242558835	8.180332378	6.392265781	6.316006178	0.254774887	5.477787629	6.140392903	0.081729985	0.999737651
Qrfp	0.525412265	0.743647728	0.611910449	0.433471792	0.254660102	0.857188436	0.506707678	0.529912097	0.999737651
Ddah2	10.76241872	9.780465146	8.844750048	8.078451018	0.254397925	3.909291569	3.564104337	0.202253516	0.999737651
Kmt2e	27.49216864	25.55243127	23.55727699	20.16044842	0.254361344	7.979960738	7.217958578	0.041785519	0.999737651
Pars2	1.748889865	1.906879706	1.331429326	1.679354608	0.254351574	2.398999919	1.430553633	0.371697802	0.999737651
Cnnm3	1.792154745	1.900425971	1.404207397	1.637489367	0.254267306	3.449382767	2.539025832	0.259855144	0.999737651
Appl2	1.139363119	1.001372711	1.063778561	0.700760139	0.254058405	2.565465204	1.183095812	0.353529997	0.999737651
Mybl1	2.477835366	2.353990881	1.945124594	2.035546728	0.254015549	3.586396083	3.146857036	0.245114561	0.999737651
E230029C05Rik	2.222262138	1.736061705	1.559531447	1.699627507	0.254003322	3.444179883	2.174407336	0.260892612	0.999737651
Kcnj15	1.001059371	1.134688584	0.978139248	0.782892593	0.253989317	2.734441582	1.696208138	0.335752353	0.999737651
Mllt11	2.865840578	2.882034957	2.252908031	2.482572617	0.253940808	2.670507816	1.967894646	0.342594581	0.999737651
Dmxl1	1.354915937	1.226315103	1.177108375	0.950763615	0.253881941	4.690544416	3.883954179	0.114529511	0.999737651
Klhl36	2.069892871	1.885675181	1.761198091	1.498173256	0.253870328	2.115721672	1.393174483	0.402662086	0.999737651
Ufsp2	3.864446531	4.744125787	3.576433988	3.523338271	0.253665903	4.122619	3.067860112	0.175847935	0.999737651
Trim65	5.082994268	4.624887178	3.693957312	4.303080226	0.253660847	4.708271133	4.287446576	0.113742775	0.999737651
Gm36956	28.21312915	17.39826594	21.76056496	15.81024217	0.253564465	2.189674414	0.787750135	0.400790122	0.999737651
Jrk	1.099661662	0.822066865	0.642615745	0.939349345	0.253467148	2.390292233	0.976422696	0.37432859	0.999737651
RP24-93F18.2	2.843343037	3.412844535	2.53164947	2.626857006	0.25342754	2.441938412	1.571327957	0.368546944	0.999737651
Nudt7	0.344711956	0.31607223	0.329434665	0.215086191	0.253255998	0.856023848	0.541666784	0.532207621	0.999737651
Fbxo4	3.617301218	3.46984619	2.65407314	3.187646704	0.252861655	2.751083395	1.834285775	0.336227268	0.999737651
Tigd2	8.164000206	8.057741316	6.829900104	6.550107692	0.252806016	4.482476804	5.44396172	0.130357516	0.999737651
Eml6	0.288506663	0.46298452	0.379612211	0.240915542	0.252768755	1.722597128	0.580719204	0.468018826	0.999737651
Slc30a7	1.070919713	0.886311308	0.902298179	0.712011529	0.252697921	3.326443392	1.95312645	0.276835891	0.999737651
Lpxn	5.950896573	5.23218391	4.27716271	4.941627717	0.252526358	3.113796967	2.124485705	0.301257278	0.999737651
Hltf	8.009350356	9.020390392	7.479115272	6.580651053	0.252427563	5.529301187	5.295943602	0.084503498	0.999737651
Shq1	0.788494706	0.915571545	0.681627662	0.724288245	0.252416054	2.476404263	1.635110813	0.366594499	0.999737651
Pcmtd2	4.942855625	4.75168882	4.681395316	3.322035277	0.252389357	4.217436905	2.324173396	0.166042627	0.999737651
Zfp292	14.35657416	14.43770073	13.6909397	10.09180274	0.252304832	7.03575629	3.458866068	0.104319949	0.999737651
Gm16731	49.97775751	40.19571341	35.54927602	38.79315075	0.2521729	5.24801387	4.138665873	0.089068636	0.999737651
Hmgb1-ps5	4.294902015	3.290797545	3.108365928	3.145625894	0.251868001	1.031599991	0.662442577	0.519073344	0.999737651
Rab23	2.509340041	2.39907234	2.104164435	1.947076509	0.251830366	4.221873231	4.411951769	0.165369573	0.999737651
Gm11839	2.187349519	1.994403607	1.40619298	2.041765968	0.251812441	1.942159995	0.949967545	0.424968606	0.999737651
Gm14326	2.108840251	1.880671257	1.751649765	1.540514465	0.251718004	2.413044054	1.628196274	0.374965192	0.999737651
Tmem229b	6.367516823	5.81035788	5.097133005	4.953945884	0.25153173	4.721995843	5.571658549	0.115889484	0.999737651
Fam173b	0.835710895	0.99323942	0.784954713	0.725288834	0.251469598	2.169280023	1.355727128	0.401728007	0.999737651
Arl11	1.345175676	1.159523174	1.087689404	0.978424472	0.251361789	0.85666009	0.625799175	0.535259205	0.999737651
Sh3bgrl2	1.165967148	1.762475224	1.222127414	1.198367824	0.251146858	3.410910651	1.371324568	0.275968798	0.999737651
Zfp871	4.121444977	4.016876428	3.587010099	3.135517375	0.250937029	4.327172322	4.290099799	0.152794762	0.999737651
Stat2	11.20517921	9.092961212	8.594815958	8.161955974	0.250836379	5.350589865	4.687976247	0.086872497	0.999737651
Fan1	0.600551765	0.632255321	0.570464521	0.447907249	0.250709689	1.820685259	1.079118752	0.440381104	0.999737651
Padi2	2.033829261	3.256518404	2.096062848	2.277867027	0.250673632	3.612772149	1.148915134	0.318582377	0.999737651
Hsd17b7	0.836969751	0.77436338	0.619946969	0.710239551	0.250589075	1.952400258	1.241627171	0.426056521	0.999737651
Rb1cc1	6.118491599	6.036087713	5.884859562	4.166313232	0.250586119	6.349785012	2.674529254	0.148354142	0.999737651
A330069E16Rik	3.146528177	1.937331841	2.355774745	1.839096055	0.250520804	1.120219413	0.530931658	0.513642706	0.999737651
Swsap1	3.067954063	3.739746122	2.533602231	3.089915586	0.250474018	2.543644519	1.393333389	0.362890077	0.999737651
Ttc14	9.327881818	9.168139662	7.784263256	7.498346461	0.250339385	6.473133136	8.900234425	0.069669412	0.999737651
Gm37716	2.105121808	1.814586424	1.513040663	1.722574658	0.250135664	0.857241254	0.610454057	0.537235253	0.999737651
Abcb4	2.385667966	1.758154971	1.845209232	1.577569991	0.250013287	4.157225801	2.227501131	0.177258498	0.999737651
Hemk1	2.98384231	2.765046155	2.063208973	2.684495119	0.249747364	3.275398388	1.873120143	0.288557005	0.999737651
Nedd1	4.747708699	4.522508839	3.925655072	3.736416748	0.249692106	4.122812838	4.172455189	0.182642358	0.999737651
Eldr	1.901749835	1.60555245	1.402727775	1.494255016	0.249663494	2.000062569	1.251557237	0.422607978	0.999737651
Lmf1	0.672289693	0.616558867	0.558418819	0.506807316	0.249618357	3.007144019	2.237283087	0.316835235	0.999737651
Mir1668	19.69595808	14.98927527	13.3911169	15.24559066	0.249617506	0.85696388	0.571355381	0.538083883	0.999737651
Mettl18	3.049335823	3.293720221	2.446482416	2.795267534	0.249608113	2.169714395	1.374595042	0.405198315	0.999737651
Wdr44	2.488912037	2.13267309	2.215687714	1.605738282	0.249602554	4.147668724	2.155676831	0.180437523	0.999737651
Wdr76	8.320198818	8.221856069	6.637770982	7.033560662	0.249595099	5.576263587	7.123036069	0.088002608	0.999737651
Gsn	10.12155978	11.41254348	10.55234433	7.272325066	0.249478432	4.961109889	2.000633929	0.202271503	0.999737651
Inpp4b	0.697487604	0.718964713	0.644266865	0.527140599	0.249463705	3.098435935	2.087907533	0.308520201	0.999737651
Hdac4	1.152643146	1.108443439	0.91744775	0.951369764	0.249458712	4.038616752	3.92584639	0.194954788	0.999737651
Mettl4	4.954071971	6.021107218	4.581786217	4.496201759	0.249347534	3.445413292	2.302484912	0.26960309	0.999737651
Nemp2	1.424366901	1.222004402	1.197752603	0.990174413	0.249204094	3.114938781	1.974206113	0.307476862	0.999737651
Cyp2r1	0.457823114	0.541659052	0.225823405	0.599892167	0.248988254	0.11504037	0.229104736	0.644886633	0.999737651
Slc39a3	1.560120509	1.354990601	1.100087811	1.308849818	0.248894823	2.449165556	1.481708583	0.376325025	0.999737651
Acadsb	1.467800191	1.914933381	1.538498624	1.262384269	0.248678369	3.486902413	1.751877924	0.266170288	0.999737651
Abhd15	3.790983018	3.718038755	3.265417604	2.946234349	0.248669335	3.395177084	2.722558536	0.276617057	0.999737651
Nipal3	4.804097542	3.963130404	4.067734117	3.184908336	0.248628025	4.929048654	2.983090721	0.123400075	0.999737651
Tbp	5.479484404	5.75412185	4.879002821	4.418938497	0.248423882	6.10514908	6.954583642	0.08178391	0.999737651
Gbp5	18.38259478	17.60616353	14.36555587	15.40255646	0.248162477	6.770153633	7.962246079	0.064478697	0.999737651
Usp40	1.583382351	1.655057919	1.408186134	1.272380405	0.248111795	4.143363717	3.887637812	0.182543158	0.999737651
H2-K2	9.176358695	7.098625186	6.54503072	6.911463619	0.248033039	2.983399724	1.758014307	0.322203279	0.999737651
Pde11a	0.82025607	0.835889747	0.802447081	0.568446207	0.247973525	2.020236062	1.047563243	0.423550598	0.999737651
Mypopos	1.278736595	1.285962519	0.880787328	1.240132621	0.247897962	1.914724927	0.959658952	0.435179331	0.999737651
Zfp638	9.150841048	9.55760995	7.66195354	7.822584105	0.247890995	7.078759846	8.65292485	0.058383138	0.999737651
B230377A18Rik	2.129683032	2.183711971	1.66325395	1.904663914	0.24786016	1.488081685	0.901719269	0.484509337	0.999737651
Snora61	25.85043314	14.9810394	15.61438566	18.12531334	0.247805776	1.344712915	0.546905603	0.499751064	0.999737651
Ctla2b	1.291127392	1.048726539	1.197164294	0.737443728	0.247657704	0.425585091	0.381600805	0.578826028	0.999737651
Rhbdl1	1.65288977	1.961431365	1.836453471	1.157158716	0.247417674	1.567080833	0.679907702	0.475758556	0.999737651
Cpd	2.13287055	1.601817527	2.020641109	1.07319026	0.247350533	3.83927338	0.604723964	0.470486776	0.999737651
Mybpc2	4.732089295	3.029788134	3.17441043	3.245925218	0.246863331	3.689771804	1.373397089	0.276630527	0.999737651
Ptprc	15.87176548	16.20229913	14.50414883	12.08156273	0.246731525	8.06826395	6.274772226	0.047846222	0.999737651
Npat	4.959261896	5.353998039	4.328590663	4.216088677	0.246687984	4.8854299	5.571511111	0.112659746	0.999737651
Ighd	16.48801043	14.10907798	11.90899043	13.41909163	0.246503144	4.736726919	3.94460015	0.122378428	0.999737651
Gm7332	13.80053736	14.00469024	10.78319196	12.24323662	0.246435461	2.557240546	1.698947948	0.369140133	0.999737651
Gm26679	1.452330365	1.323611871	1.09414139	1.203540063	0.246347773	0.773551003	0.576007956	0.550797052	0.999737651
Pitpnm2	3.614517162	3.260297838	2.71478663	2.977840937	0.246327703	5.337685911	5.599173287	0.093192909	0.999737651
Tmem156	6.403321944	8.603318541	4.871428517	7.559060868	0.246238341	4.51272861	0.884606476	0.388332836	0.999737651
Ndufaf1	5.046962916	5.189967015	4.295684734	4.186170525	0.246190913	2.835692828	2.101481832	0.340421555	0.999737651
Hint3	0.567624929	0.601968798	0.454337133	0.514519374	0.24593907	1.617381417	0.971099143	0.472553501	0.999737651
Ube2h	17.64762744	14.47589483	15.59997416	11.03444808	0.245922231	6.13374669	1.918884973	0.215956215	0.999737651
Mdm4	10.18464702	9.684800163	8.395728662	8.071753948	0.24581117	7.07067103	8.945694894	0.06068481	0.999737651
Gm3650	2.59249233	2.453780767	2.157905885	2.022011752	0.245599258	0.880092015	0.624568938	0.542594726	0.999737651
Phip	7.487440812	7.755007382	6.783510681	5.860039166	0.245543558	7.858843046	7.056122341	0.05005921	0.999737651
Traf5	7.684293954	6.736662033	6.864560443	5.094353655	0.245528239	4.915935632	2.743812372	0.137602281	0.999737651
Aif1	0.743584615	0.486061215	0.662490253	0.354934334	0.245440893	-0.031837215	0.250548242	0.630051489	0.999737651
Dclre1b	2.798797639	3.298481293	2.294320796	2.760309468	0.245428719	4.557614377	2.933756446	0.136465254	0.999737651
1700020I14Rik	10.53315449	9.972010973	8.531946614	8.466917381	0.245250842	6.284109921	8.068786398	0.08123422	0.999737651
Ppm1k	3.14019413	2.710881229	2.746175922	2.10689461	0.244961929	4.019040177	2.331538562	0.205554742	0.999737651
Arhgef12	3.215943404	2.872433464	3.125372305	1.929640554	0.244625044	5.247846601	1.170999032	0.326557048	0.999737651
A230046K03Rik	17.16346733	16.88863131	15.30795974	12.95254996	0.244589436	6.511251959	6.055414887	0.075198945	0.999737651
Vezt	1.018744441	0.844033503	0.830521644	0.714551961	0.244417559	4.143555613	2.881615809	0.189072072	0.999737651
Slc15a4	2.219583277	1.639048871	1.6409076	1.558212806	0.244251884	3.244939851	1.72184967	0.302794345	0.999737651
Ttc30b	0.353780009	0.439491904	0.392633223	0.264893143	0.24419679	0.151241953	0.33292031	0.605650029	0.999737651
3110053B16Rik	1.601556486	1.974291974	1.543318631	1.424816771	0.243952	1.897176927	1.061984293	0.444362007	0.999737651
Zbtb8a	2.674918303	2.073053581	1.749134111	2.186595319	0.243950223	2.365708342	1.149929821	0.395239381	0.999737651
Gpr182	0.345727353	0.130380375	0.256685652	0.137521346	0.24388091	-0.032614402	0.178923383	0.683345629	0.999737651
Hspa1a	2.226894322	1.274185829	1.066467587	1.832690934	0.243819383	2.281726273	0.461078265	0.52010457	0.999737651
Rab10os	5.293514002	5.267488818	4.975171902	3.79577417	0.243792263	4.896215448	3.304245243	0.11623603	0.999737651
Zfp90	1.638205399	1.742649349	1.572111075	1.235693951	0.243742144	3.610170892	2.222673444	0.261628552	0.999737651
Rnf139	2.777189346	2.489881339	2.595144865	1.778626271	0.243662031	3.403856273	1.515904385	0.285322914	0.999737651
Kcnb1	0.664384568	0.628250004	0.478115406	0.594289812	0.24338522	2.788356056	1.633626934	0.350782674	0.999737651
Smim14	2.185503909	1.534553728	1.760119654	1.327404645	0.243380921	4.768712549	1.447389212	0.27343076	0.999737651
Map3k1	11.74813766	9.922354472	9.74858445	8.242835305	0.243340998	6.20675722	4.411606892	0.085836158	0.999737651
Ddx3y	11.73353352	9.034422911	7.418259778	9.796524426	0.243316114	5.627909146	1.839976667	0.22309002	0.999737651
1700056N10Rik	1.146817077	0.933621823	1.087573532	0.637195419	0.243302569	0.15025989	0.309397712	0.606972377	0.999737651
Atad2b	19.20894141	21.08917399	19.026212	14.47292867	0.243215772	6.434995887	3.341777484	0.10784182	0.999737651
Cep170	8.649979049	8.270421579	7.531807693	6.524135354	0.243003748	7.126639317	6.782854447	0.062527409	0.999737651
Adcy7	10.828306	9.562337728	9.301568974	7.636339251	0.242888531	5.974338654	4.391035649	0.092015485	0.999737651
Fam58b	5.584174655	5.054156892	4.438633756	4.393117885	0.24285439	2.602215785	1.772039327	0.371232332	0.999737651
Zfp239	0.548180665	0.761289138	0.506181559	0.581472014	0.242684899	1.450908971	0.688946081	0.498115398	0.999737651
Insr	2.523481458	2.208543266	2.10646737	1.824047004	0.242621504	4.899795725	4.290400923	0.117778574	0.999737651
Gm17077	12.86161517	10.47061894	9.84335086	9.528241183	0.242231576	1.629885352	0.923225019	0.477714033	0.999737651
Gm45548	0.323730492	0.361733153	0.28276948	0.286159036	0.242167238	0.15181259	0.372794393	0.608636614	0.999737651
Gm7785	2.234921919	1.412746396	1.740194656	1.28692434	0.242097104	0.682972831	0.403052437	0.565571051	0.999737651
Lcmt2	3.145473903	3.966884533	3.100942965	2.813481474	0.242023703	3.462643943	1.960812508	0.281914335	0.999737651
Exoc8	3.926896549	3.513067731	2.986401577	3.193019532	0.242019116	3.978426296	3.246175115	0.216205949	0.999737651
Bach2	12.93315075	9.00697537	9.982377104	8.242094195	0.241858902	6.640328055	1.676709708	0.247777964	0.999737651
Gm22680	47.05274123	35.69650906	37.20563336	31.52228407	0.241665852	1.448434661	0.73927111	0.50007585	0.999737651
Fam102b	0.769170602	0.602740562	0.460696381	0.678136358	0.241633757	1.885986037	0.768567387	0.449941211	0.999737651
Zfp324	2.110902203	2.050870196	1.687558309	1.771038434	0.241519645	3.203525766	2.376280326	0.313195426	0.999737651
A530072M11Rik	0.615103472	0.711366215	0.612494165	0.489344313	0.241342251	0.312773768	0.393100607	0.597212413	0.999737651
5830416I19Rik	0.477003728	0.56691723	0.545431864	0.321982473	0.241295821	0.457293518	0.357917346	0.586239085	0.999737651
Gm43493	5.357490338	5.387764607	4.13776673	4.785561278	0.241249033	0.15188098	0.36784025	0.609991061	0.999737651
Sh2d5	18.5953016	16.73998025	18.59703294	10.82349371	0.2410838	5.920220088	0.823692462	0.410509685	0.999737651
Kcna3	6.678109186	5.330514576	4.833920965	5.145988015	0.240745082	3.401194857	2.046153464	0.291487211	0.999737651
Napg	6.373065646	6.052399593	5.06520712	5.267004201	0.240689747	4.874585362	5.555483796	0.122343002	0.999737651
Kmt2a	21.74471581	20.7783353	19.50434518	15.88547258	0.240688229	8.341814331	5.463578399	0.052135234	0.999737651
Gen1	4.476184594	5.408753542	4.400822176	3.827865951	0.240564782	3.90473516	2.41213512	0.228442711	0.999737651
Dip2b	2.516122829	2.434403913	2.068604919	2.04912995	0.240504204	4.443598631	4.828683525	0.154781272	0.999737651
Gm22064	33.6573436	41.65850529	39.80137522	22.88549664	0.240309126	1.259506181	0.492942057	0.51955467	0.999737651
1700071M16Rik	0.632214571	0.695392149	0.559124418	0.544870097	0.240286906	0.90328959	0.599963034	0.549362729	0.999737651
Gm16638	0.140925922	0.184855136	0.166980813	0.103989176	0.240265989	0.589392257	0.378723023	0.576901152	0.999737651
Zbtb1	6.737840402	7.020261238	6.171008955	5.283452016	0.240194434	6.264632193	5.678513967	0.08832504	0.999737651
Mex3b	4.125465067	4.575606319	4.039454027	3.205470218	0.240171524	3.753037029	2.240311576	0.24926832	0.999737651
Gm44471	16.51798863	27.49461349	18.50763948	18.12531334	0.240083836	1.093995705	0.480781113	0.533629335	0.999737651
RP23-220F20.4	1.30802588	2.152501056	1.744945469	1.135197078	0.239977424	0.710710926	0.354365149	0.567964456	0.999737651
Ifi203	26.84001156	24.39501197	24.67851449	17.99197273	0.239926043	7.297601621	2.741002686	0.144151017	0.999737651
Ice2	2.032131397	2.332386259	1.805879356	1.827526423	0.239812659	3.96168451	2.990837976	0.222566824	0.999737651
Zfp647	1.381458133	1.49613102	0.965331862	1.427781731	0.239777506	1.161579002	0.566162667	0.528585296	0.999737651
Tnrc6a	12.26048484	12.1494411	10.29491733	10.023653	0.239683438	7.150636588	8.872133724	0.065690142	0.999737651
Hddc3	5.37145828	4.718998231	4.396602243	4.001172923	0.239585364	4.133321951	3.360764205	0.199430378	0.999737651
Gdap2	3.184167676	3.536714988	2.976385694	2.621377538	0.239439863	3.894621308	2.846737945	0.231933385	0.999737651
Zfp382	6.617903071	5.060021884	5.221981997	4.495834902	0.239378218	3.631637296	1.901436362	0.267289844	0.999737651
Tmem35b	1.669989824	1.199590466	1.344077854	1.043866213	0.238867689	1.393089612	0.632911615	0.51145742	0.999737651
Fbxo28	3.041789609	3.091291397	2.941320132	2.16994788	0.238816313	3.911891152	2.105158764	0.230859602	0.999737651
Gm37539	10.42220853	10.48110266	7.113437273	10.28386573	0.238533813	1.243779206	0.602906901	0.524034632	0.999737651
Usp31	1.481453789	1.467589035	1.106666731	1.348609624	0.238507113	3.81098081	2.452710721	0.244844675	0.999737651
B130034C11Rik	0.321281282	0.784663627	0.312702182	0.608558734	0.238414516	0.461085557	0.196161301	0.669987433	0.999737651
Ube4bos3	12.28075236	10.98632869	10.10828577	9.27044245	0.238411127	3.030624006	2.035608599	0.336761752	0.999737651
Unc119b	7.040936968	4.753667152	5.239981182	4.580877946	0.238047338	4.641158133	1.629964645	0.2439293	0.999737651
Zfc3h1	20.25629472	17.99137313	16.77408875	15.0967293	0.238017296	7.103677909	6.334622001	0.068590445	0.999737651
Gm9929	1.806585768	1.474003067	1.321948728	1.410108159	0.23758264	1.39433222	0.747733031	0.513701921	0.999737651
Kbtbd8	0.961798156	1.079702081	0.6447307	1.055797426	0.237473483	2.288061121	0.776788312	0.416776479	0.999737651
Ercc6l	8.196793224	8.243111913	6.418365864	7.281576276	0.237456591	5.323740101	5.147860822	0.106148799	0.999737651
Prepl	3.673307997	3.679109507	3.16436521	2.965673549	0.237351942	3.702529015	2.97419205	0.261718246	0.999737651
Zbtb33	4.414790482	3.701645299	3.426865769	3.3381906	0.237022939	4.2596709	3.322639055	0.186275168	0.999737651
Gm11537	2.016232973	2.172456818	1.886917283	1.60401003	0.236981364	0.710441841	0.505360293	0.571472091	0.999737651
Poln	0.808742536	0.718250091	0.682560925	0.590473666	0.23686679	1.967781582	1.116128551	0.450069675	0.999737651
Gpr68	0.211258647	0.343192394	0.28956778	0.172375781	0.236792237	0.012235459	0.240788765	0.636699742	0.999737651
Cr1l	3.737064144	3.708367765	3.628620883	2.586244665	0.236786816	5.146382027	2.434153494	0.16048836	0.999737651
Top1mt	1.556408953	1.775904488	1.286276708	1.492187296	0.236695898	1.597015032	0.846377861	0.49167506	0.999737651
Naaladl1	0.525912234	0.804823592	0.503309241	0.606360007	0.236631722	0.712001402	0.405944145	0.572002975	0.999737651
Ube2w	3.119435497	2.567744076	2.252451052	2.487788106	0.236526979	3.696001799	2.272832018	0.264271606	0.999737651
Chd7	8.440909762	6.972043111	6.690823086	6.161852739	0.236500776	6.606127087	4.873569746	0.082427308	0.999737651
Zfp715	3.938921244	3.49120898	3.032337631	3.163107362	0.236431617	4.132756707	3.396537349	0.20550256	0.999737651
Adamtsl2	0.206655682	0.286653045	0.32117962	0.090705934	0.236177317	0.945492183	0.182489055	0.682774821	0.999737651
Gphn	7.595595353	7.75655125	7.469348455	5.353468076	0.235824489	4.586089581	2.283109833	0.170479407	0.999737651
Zbtb18	24.40551797	21.18387254	20.13412676	17.91466834	0.235674746	7.003498609	5.564185704	0.073600753	0.999737651
Pex11b	2.491431551	2.098110175	1.613569266	2.21302427	0.235595666	2.592795641	1.124977237	0.386722668	0.999737651
Zcchc6	40.51026476	36.73543206	35.12645238	29.37622093	0.235456283	7.619071263	5.308086315	0.061812787	0.999737651
Zfp583	0.597467638	1.274517207	0.853971019	0.710570665	0.235420333	1.496675963	0.376889753	0.556929464	0.999737651
Ash1l	10.67541549	10.29565617	8.767407663	8.73813237	0.235358878	7.15720656	8.480279403	0.070561394	0.999737651
Pcid2	7.165995336	7.113622032	5.846310951	6.07311623	0.235349225	4.343827647	4.228706567	0.177585111	0.999737651
Zfp958	8.143824256	7.874849641	7.475385193	5.903761114	0.235276186	4.127163978	2.666635224	0.208499894	0.999737651
Atad1	15.00402022	14.27429498	11.46075859	12.97273286	0.235181187	5.242984941	4.924149662	0.112978479	0.999737651
Ifi214	13.5739459	9.093367759	11.65026069	7.281127887	0.235094226	6.396453969	0.551230381	0.500752268	0.999737651
Rbm43	10.44853584	8.48438035	8.253532423	7.5493456	0.23509208	4.520845508	3.228878376	0.156460707	0.999737651
Csrnp2	0.648825334	0.555312116	0.477500745	0.527154048	0.234959686	1.260372269	0.690454537	0.528864433	0.999737651
L3mbtl3	9.086920547	8.92890184	8.651728735	6.404199439	0.234934175	5.26778244	2.880499106	0.129472462	0.999737651
Psen1	17.13878961	18.19215153	15.51026616	14.0082169	0.234916954	5.660103191	5.712005597	0.10822987	0.999737651
E230016M11Rik	1.067695357	1.10355452	0.948145231	0.865132547	0.234716772	1.979151332	1.161601601	0.453019204	0.999737651
Btg2	31.04377664	21.67593936	24.79061231	19.22882312	0.234656873	6.051788606	1.357139156	0.293472182	0.999737651
Pnpla8	4.213809423	5.8049602	3.887365124	4.485023908	0.234571472	4.191296201	1.692744957	0.230900149	0.999737651
Tm6sf1	3.896001605	3.492356116	3.408089383	2.765276088	0.234345785	4.33413547	2.933291799	0.180751139	0.999737651
Satb1	0.640623138	0.460603776	0.583622415	0.33658892	0.234304752	3.280370788	0.676313205	0.440011823	0.999737651
Zkscan1	6.90892055	6.512037451	5.794755893	5.418565359	0.234214057	5.718942354	6.403400355	0.109262967	0.999737651
Slc9a7	2.326666329	2.144829432	2.251138268	1.487107842	0.234009335	2.990431818	1.16981471	0.349514777	0.999737651
Trim21	11.21074934	11.45917352	9.773520247	9.174902822	0.233941781	5.275479404	6.100253092	0.113456378	0.999737651
Rsph1	11.54830346	14.32011119	7.898726525	13.70298603	0.233918567	3.801159507	0.678716952	0.442948649	0.999737651
Tmem163	1.154565841	0.934210423	1.14062655	0.605303257	0.23388189	2.079740942	0.567477378	0.473613157	0.999737651
Lrba	1.591680501	1.556211628	1.399556741	1.23186598	0.233798848	4.808030702	4.648001502	0.137841827	0.999737651
Plpp6	1.832874955	1.442529564	1.106753875	1.627199635	0.233680158	2.141407155	0.796368596	0.438543388	0.999737651
Slc23a2	1.862562091	2.355767254	1.749538503	1.778108968	0.233627495	3.955372663	2.234554289	0.235529984	0.999737651
Zfp120	3.01974198	2.775012407	2.537610531	2.305703327	0.233549067	3.554139583	2.523394086	0.288695954	0.999737651
Numb	7.106786128	6.95216489	5.87182203	5.878992556	0.233516913	4.630475251	4.956115093	0.150979086	0.999737651
Slc12a9	1.974261589	1.677335733	1.498497991	1.552566681	0.233287338	3.091498877	1.904087444	0.34153539	0.999737651
Csnk1g1	1.790324788	1.653766122	1.295627636	1.581898973	0.233171454	4.631934251	3.137715557	0.151496578	0.999737651
Nceh1	1.073462701	1.003198347	0.977418124	0.759103167	0.233061511	2.356621658	1.218677029	0.417569868	0.999737651
Dgkq	1.806448265	1.729010504	1.544663192	1.411903668	0.232902105	3.55789665	2.592044261	0.28961718	0.999737651
mt-Tt	12.75192123	20.51836828	12.4750579	15.32986701	0.232882155	0.190333019	0.287243127	0.61949747	0.999737651
Heg1	7.458002991	5.93119235	5.510814222	5.67731342	0.232836396	6.278929005	4.015893334	0.098009595	0.999737651
Tmbim4	5.362625068	4.838100333	4.834456075	3.698565812	0.232824971	3.60791293	1.89245375	0.283840422	0.999737651
Chst15	8.087545106	6.089333631	7.372152857	4.490626442	0.23279555	5.459382074	0.71343516	0.44154834	0.999737651
Anln	5.561993227	5.587102855	4.578278017	4.746486851	0.232562866	5.538506688	6.381654197	0.111920249	0.999737651
E330034L11Rik	9.384106134	10.19342014	8.088224355	8.289226729	0.232556896	3.979113886	3.112639679	0.234590068	0.999737651
Prkcb	23.71102889	22.45249691	20.68620684	17.94132005	0.23250101	7.341032981	6.291391689	0.070015652	0.999737651
1810026B05Rik	5.206886567	4.558513354	4.356449828	3.812904276	0.232330395	5.275161433	4.451402012	0.115957443	0.999737651
Cdc14a	4.088137434	3.731090012	3.477932542	3.06420018	0.232299684	5.455903526	5.125820214	0.112429453	0.999737651
Rin3	13.96672752	14.77475115	12.00155586	12.04818439	0.232275553	6.496228343	7.061651225	0.091560895	0.999737651
Zxdc	1.16622247	1.124234559	0.846273486	1.068692249	0.232254184	3.136474525	1.653338537	0.33958472	0.999737651
Itpr2	4.325188866	3.653069846	3.972877441	2.706184467	0.232249965	5.762073615	1.54118588	0.261972415	0.999737651
Gm43965	3.248588298	1.669772154	2.194372398	1.914376145	0.232181908	0.923729423	0.359395513	0.565287715	0.999737651
Calhm2	1.345272619	1.602433906	1.136269483	1.329993183	0.232100972	2.5899219	1.314767512	0.394109023	0.999737651
Toe1	9.311456591	9.537126756	7.55544736	8.213888221	0.232014137	4.69421227	4.452036381	0.148947053	0.999737651
Atp11a	0.081734287	0.118156971	0.069607786	0.097535318	0.231977637	0.190400738	0.290163498	0.620853702	0.999737651
Fbxo46	1.69629487	1.578229435	1.282094542	1.456585824	0.231925232	2.913632445	1.763110442	0.36136183	0.999737651
Coq8a	0.688711357	0.854932012	0.721884002	0.570732204	0.231655395	1.952318919	0.891666414	0.461724761	0.999737651
Snord69	24.9193794	27.20821127	17.16434306	26.43274862	0.231594561	1.023381144	0.474525268	0.553955508	0.999737651
Gm24299	12.83573667	14.5218029	8.408741243	14.46621253	0.231551745	0.013497981	0.256564418	0.635224431	0.999737651
Btg1	35.86912666	26.36501111	30.63752565	21.46577362	0.231546163	7.160449395	1.084646468	0.348193126	0.999737651
Trim23	3.131879546	3.458554783	2.752922681	2.764896125	0.231486438	4.129885735	3.285020484	0.215559851	0.999737651
Gm3052	0.213328021	0.370557865	0.487861596	0	0.231441322	-0.144256649	0.035656972	0.858098837	0.999737651
Rbl2	6.986055178	6.760274773	6.437838212	5.076110952	0.231424498	5.578756581	3.724924866	0.113615144	0.999737651
Gm16153	27.70472043	25.78871894	25.41469552	19.39587521	0.231397052	6.660960948	3.370156515	0.105551315	0.999737651
Mir1893	67.25230103	53.82981557	51.07043928	50.22677191	0.231329505	2.241553369	1.173454968	0.433386786	0.999737651
Gm37447	0.603045091	0.841208718	0.67287161	0.536496069	0.231202594	1.042889714	0.495205173	0.55294393	0.999737651
Taf8	16.90925863	16.38645325	14.02858835	13.848896	0.231059768	5.412334266	6.4672102	0.114451588	0.999737651
Zfp719	0.689893571	0.620761301	0.583573075	0.513537706	0.230872906	1.56035153	0.828539565	0.506476079	0.999737651
Hist1h4i	9.871776158	7.40627484	7.062417336	7.396391047	0.230609135	2.556198453	1.22378752	0.400661217	0.999737651
Dcun1d3	1.162716642	0.906197391	0.868338245	0.863330396	0.230602242	2.918142292	1.530018429	0.363613207	0.999737651
Kdm5b	0.61242087	0.643561627	0.703225748	0.350353384	0.230503797	3.272555467	0.543501473	0.48911629	0.999737651
Tepsin	2.378264592	2.426116766	1.954798693	2.068975389	0.230433446	2.899660004	1.863038281	0.365821433	0.999737651
Tgfbr1	2.092142571	1.604273247	1.699507757	1.396246462	0.230285314	3.485297634	1.595480694	0.303203303	0.999737651
Dnajb2	0.76409488	0.889740964	0.674440813	0.710963887	0.23027084	1.742513309	0.907885147	0.487098152	0.999737651
Wdr20	4.715148083	3.963442182	4.205723718	3.06787591	0.230065406	4.484878765	1.976397105	0.198789481	0.999737651
St6galnac6	0.461346766	0.356887506	0.409173016	0.276051847	0.229803347	0.946025037	0.451304929	0.563209068	0.999737651
Spns1	1.951373037	2.024207787	1.964837244	1.369055229	0.2297448	2.783711771	1.1863501	0.37874724	0.999737651
Plscr1	0.416431546	0.372253094	0.19399533	0.466261784	0.229615228	0.013639719	0.203043287	0.664134484	0.999737651
Enc1	1.777703513	1.7998284	1.661887873	1.337802545	0.229543038	2.983572646	1.658946257	0.359473378	0.999737651
Atrip	2.432850614	2.521713099	2.001998735	2.150499272	0.229492023	3.616673924	2.531089961	0.289641071	0.999737651
Zfp27	2.926139248	2.644338715	2.120101663	2.546011502	0.229434625	3.449305294	1.941611908	0.309187018	0.999737651
Glce	1.16786781	1.015075252	0.935577142	0.893700765	0.2293593	2.79946293	1.678899525	0.377991997	0.999737651
Tcn2	2.772088906	2.288061843	2.494438805	1.747619744	0.229273909	2.372269635	0.950126274	0.42338366	0.999737651
Zfas1	11.39560558	9.387030895	8.43859816	8.972927397	0.229238887	4.810497906	3.472726119	0.145510757	0.999737651
Wtap	21.1666999	21.23562764	18.17157106	17.38439184	0.229204614	6.783600669	7.683520978	0.087323497	0.999737651
Mrvi1	0.775911539	0.612490474	0.472229587	0.690285846	0.229195429	2.16043453	0.77951213	0.445497549	0.999737651
AI987944	5.739901951	5.786625127	5.480259197	4.189604314	0.229192805	4.415523545	2.592567055	0.178976548	0.999737651
Atg4c	1.359799021	1.521324854	1.425295442	0.99163656	0.229178137	2.187043772	0.905413227	0.442853651	0.999737651
Gm20696	6.946850306	6.733087864	6.314500387	5.159598399	0.229150679	4.684706705	3.468454639	0.154676382	0.999737651
Slc2a9	3.103979357	2.31014975	2.325596781	2.210838928	0.229063051	3.672247562	1.781035583	0.282835761	0.999737651
Cnksr3	5.433109415	4.120250914	4.43447691	3.574360289	0.228943803	4.082447898	1.79626296	0.227581209	0.999737651
Azi2	7.510146868	7.490314412	6.434730797	6.145923404	0.228883229	5.475218318	6.320652458	0.117782337	0.999737651
Foxc1	6.022941326	8.882598696	3.760640942	8.727172542	0.228875093	4.766913123	0.174817156	0.703937184	0.999737651
Ercc5	8.887636777	7.853594406	7.747829095	6.29522877	0.228782545	5.49801025	3.636985641	0.117888266	0.999737651
Otud1	2.292824255	1.820353118	2.234611109	1.21603444	0.228735543	2.450337533	0.601766456	0.461747996	0.999737651
Capg	9.70705758	9.897807183	7.790304758	8.648165849	0.228728041	4.517086733	3.890970965	0.168305037	0.999737651
Acad11	0.656901379	0.859382056	0.773847926	0.499472811	0.228710229	2.796393204	0.836871579	0.387713063	0.999737651
Plxnc1	1.003099061	1.059936765	0.952368281	0.778737727	0.228548766	2.915687228	1.610790832	0.368133006	0.999737651
Tlcd2	1.529879255	1.656872369	1.048486641	1.622789762	0.228385144	1.56254442	0.595624756	0.510931828	0.999737651
9430091E24Rik	6.631841445	6.149015541	5.028580023	5.687546713	0.228324218	2.853732649	1.669653825	0.37475357	0.999737651
Cyth4	23.53036347	20.74902532	19.701039	17.44775177	0.228209359	5.829649774	4.769621432	0.117555659	0.999737651
Zfp41	1.736200616	1.675607898	1.540982448	1.32182308	0.228081336	2.699296489	1.572170451	0.390842416	0.999737651
H3f3a-ps1	3.334160867	5.029502468	4.514058409	2.505124608	0.228058641	0.760867899	0.312394654	0.59138072	0.999737651
Rell1	15.55430143	16.81573223	15.76159231	11.43800029	0.227736498	5.845061214	2.345755919	0.168631807	0.999737651
Tmtc3	0.796489841	1.025268057	0.874926751	0.655612259	0.227682412	2.927156995	1.127210615	0.368837148	0.999737651
Dyrk1b	7.397218375	4.994769767	6.003435631	4.394015355	0.227585829	3.949165838	1.024861974	0.346070565	0.999737651
Gm17491	2.341438875	2.676887943	1.963373767	2.248344075	0.227534567	2.446345045	1.262099487	0.418886793	0.999737651
Gm26767	0.305407944	0.332728231	0.373471349	0.161977778	0.227382654	0.516692618	0.258466707	0.624777439	0.999737651
Mir7023	46.27884746	42.06532663	37.31378927	36.81704272	0.227143839	1.441785788	0.755399448	0.526926066	0.999737651
Gm12679	40.03221057	38.45715396	38.3933077	27.54895634	0.227141591	4.527005955	2.118902385	0.184345287	0.999737651
Gm10548	2.643190164	2.440247172	2.361740028	1.907443904	0.226813824	2.646149909	1.390511032	0.398949788	0.999737651
Gskip	2.482704741	2.744344076	2.279689719	2.111137601	0.226746765	2.763441542	1.613861011	0.387098377	0.999737651
Zfp358	3.016136698	2.543205084	2.650722952	2.018025382	0.226710941	2.675582537	1.209389192	0.396091682	0.999737651
Irgq	4.644329511	4.397495924	3.778611571	3.813973545	0.226659718	4.666591928	4.63355114	0.160584155	0.999737651
Gm14302	8.05173665	4.498464249	5.782660535	4.744846424	0.226612724	1.213981377	0.414588963	0.547086975	0.999737651
Kctd18	4.895461216	4.697941358	3.957741003	4.098326201	0.226542604	5.84099298	6.218042461	0.119930402	0.999737651
4732491K20Rik	0.507587613	0.492225337	0.551037499	0.288435922	0.226354631	0.643422616	0.322392075	0.594406434	0.999737651
D830050J10Rik	6.032017455	6.413640534	5.795677362	4.66546032	0.226284494	3.391345278	1.853704568	0.322504184	0.999737651
Arhgef10	0.531860804	0.360723756	0.421350063	0.328000603	0.226250887	1.961399979	0.709382289	0.471189768	0.999737651
Herpud1	22.65647819	22.56353568	18.14349016	19.83710533	0.226212562	5.603480876	5.419752092	0.12196985	0.999737651
Tmem63b	2.580900809	2.674136103	2.318754107	2.097672591	0.22608927	3.636506193	2.488735346	0.294072151	0.999737651
Gm17231	3.089977296	2.019834852	2.213186777	2.07583456	0.225924519	1.440790008	0.567160777	0.52920516	0.999737651
5730480H06Rik	1.36940241	1.432472215	1.089336769	1.264511503	0.225870875	3.599791649	2.16409704	0.299649054	0.999737651
E530011L22Rik	4.496730117	4.912540985	3.650845568	4.255090599	0.225837445	4.522183814	3.105123965	0.173344343	0.999737651
1700126G02Rik	9.741881523	7.031668393	6.91720452	7.166790563	0.225659001	2.512517955	1.081202001	0.415486714	0.999737651
Cenpi	2.41630314	2.298880727	2.070288044	1.893038652	0.225520851	3.636251598	2.521448439	0.29531296	0.999737651
Rbpsuh-rs3	1.383449238	1.391266875	1.367222813	0.964335431	0.225500963	0.96845923	0.488195279	0.568725488	0.999737651
Trip11	8.956245916	8.673895922	7.999488221	6.827498983	0.225330286	6.364507139	5.194270673	0.10623749	0.999737651
Dnmbp	0.510035701	0.706994841	0.570723979	0.453279053	0.225271621	2.247047803	0.835210001	0.445014117	0.999737651
Gas7	2.420563946	2.045369435	2.195006189	1.560781993	0.225239995	4.548252361	1.753025215	0.225032657	0.999737651
Camk2b	0.212229235	0.232260434	0.294421132	0.079453428	0.225178834	0.987966269	0.168506256	0.694463855	0.999737651
Ggta1	8.297640029	7.760654866	7.049128675	6.453622574	0.225028317	5.124637959	5.051170572	0.134982808	0.999737651
Fam13b	18.17972074	16.38052803	15.805063	13.26551001	0.224765862	5.734360233	4.120373226	0.124279042	0.999737651
Zfp39	4.612327293	4.608940672	3.668070184	4.084796409	0.224722065	4.054722832	2.936406675	0.240488477	0.999737651
Sh3rf1	2.377748486	2.468319732	2.034018569	2.0421284	0.224585265	4.059506201	3.228524919	0.240043681	0.999737651
Mpp5	5.693791437	5.216760391	5.047380493	4.13234345	0.224462342	4.795561596	3.309811905	0.155115788	0.999737651
Nqo2	2.8235633	2.839518777	2.223428611	2.538942567	0.224308058	3.388513715	2.044164197	0.327123851	0.999737651
Gm37105	0.764911406	0.604397978	0.687217989	0.463637112	0.224219144	0.516938928	0.343841165	0.608673478	0.999737651
Csf2rb	24.40228061	23.19353022	19.51219811	20.51970122	0.224128487	6.706146541	6.72624324	0.096640423	0.999737651
Zfyve26	3.660233353	3.387421691	3.307575855	2.624894154	0.223942811	4.929929438	3.124457047	0.14691023	0.999737651
Mir1306	19.46685696	34.80330822	18.13733554	27.53212153	0.223887762	1.06550101	0.325293971	0.583967955	0.999737651
5031425E22Rik	4.309001983	3.575850403	3.436758187	3.195958271	0.223884133	4.229680507	2.783088131	0.216201139	0.999737651
Gm17139	8.478948207	8.627177321	8.155448162	6.242810783	0.223862164	2.205499865	1.031093723	0.451728781	0.999737651
Hlx	3.700557533	2.564796035	2.882891532	2.387003513	0.223616305	2.739671221	0.998499277	0.396000586	0.999737651
Gm36445	2.356631352	1.94817782	1.863072788	1.758299448	0.223607719	2.527323525	1.315663278	0.418146809	0.999737651
Ddias	4.108033835	3.868209398	2.773839764	3.933189731	0.22351334	3.776681424	1.435056514	0.280403186	0.999737651
Hexim2	1.152133127	1.013813182	0.930879193	0.891116683	0.223479527	1.311976761	0.664273625	0.545161353	0.999737651
1810034E14Rik	0.631120016	0.634686369	0.562290896	0.502086242	0.223465513	0.225473815	0.335590875	0.630976884	0.999737651
Nudt19	2.359105427	2.457929533	2.116304466	1.938777298	0.223448813	2.599195262	1.494755313	0.410899713	0.999737651
Mex3d	1.761425821	2.174762753	1.407550165	1.905396279	0.223279131	2.594168762	0.96460505	0.411877419	0.999737651
Zfp608	46.53046423	42.59483336	43.56531417	31.53345853	0.223199432	7.96983122	2.302236034	0.176800224	0.999737651
6530409C15Rik	1.273291687	1.138210527	1.008380594	1.020468047	0.223196787	1.233754257	0.636594614	0.551688923	0.999737651
Mysm1	7.385642133	6.7806831	5.939507703	5.983690148	0.223194921	5.868412211	5.846250327	0.124658491	0.999737651
Dnase1l3	0.221155432	0.455930545	0.359301873	0.211127703	0.223151105	0.786316432	0.243400958	0.635090024	0.999737651
Csf1r	0.827852464	1.008417247	0.92883455	0.618400319	0.223100521	2.086768268	0.730021815	0.464764475	0.999737651
4932438A13Rik	4.310846512	3.762029273	3.643640254	3.153872278	0.223061794	6.906628305	4.658586497	0.092861341	0.999737651
Trim14	7.287232071	6.483332961	6.303260667	5.292468933	0.22304919	4.786458035	3.350643747	0.158387327	0.999737651
Gm45205	2.634120585	2.649005554	2.563782277	1.886919507	0.223006574	3.038130862	1.360840262	0.368112268	0.999737651
C030037D09Rik	0.596851056	0.627506659	0.469199351	0.561155212	0.22300308	1.313062925	0.633445881	0.545994288	0.999737651
Tet1	1.475269854	1.900262206	1.493566222	1.351286673	0.222941819	4.522708388	2.28602442	0.178849042	0.999737651
Primpol	2.230011535	2.439176637	2.067362026	1.86596581	0.222919615	3.796811882	2.483610413	0.278878792	0.999737651
Zfp518a	2.831274518	3.215744268	2.496314323	2.596901619	0.222858163	4.26018493	3.0209132	0.213892392	0.999737651
Gm10505	1.86631773	2.273892893	1.429538996	2.055801135	0.222712185	1.65268749	0.611178528	0.511404351	0.999737651
Ndfip2	0.838133719	0.728834535	0.723473452	0.596175805	0.222651317	3.078471101	1.5724552	0.36511816	0.999737651
4931413K12Rik	0.933018885	1.072332819	0.745111549	0.942553996	0.222575601	0.380136851	0.343307765	0.621134942	0.999737651
Apex2	1.035729009	1.139844166	0.976371796	0.856792793	0.222550483	3.150000796	1.771747876	0.358830015	0.999737651
Fam8a1	1.10136792	1.077656656	0.982814204	0.852510165	0.222408181	1.984307337	1.025215023	0.476459079	0.999737651
Zfp1	16.69668222	14.76936958	13.1988384	13.29781976	0.222362713	4.890184017	4.332361825	0.152318279	0.999737651
Lrif1	3.73031615	3.68284844	3.202036224	3.043233274	0.22235781	4.976470724	5.127302362	0.147309482	0.999737651
Nudt8	1.616786166	1.439341097	1.16681556	1.405716872	0.222340729	2.623800542	1.288726474	0.410683785	0.999737651
Gm15396	18.51546175	18.62008948	15.02145566	16.25563762	0.222311216	4.227663838	3.322352443	0.219778647	0.999737651
Zfp953	1.315553208	1.126989076	0.94481451	1.111189726	0.222299502	2.426126383	1.170148736	0.431809502	0.999737651
Ubap1	12.14522921	11.12676237	10.23083075	9.375452803	0.222161474	5.266425927	4.984700134	0.13318125	0.999737651
Gm20421	2.034235053	1.790013899	1.510320042	1.708238857	0.222092691	0.379399623	0.358209357	0.621894867	0.999737651
Zfp831	4.791560082	4.082699184	4.711878926	2.772302438	0.222083282	5.327447431	0.715978659	0.438967523	0.999737651
Cdc37l1	18.12627087	15.01990209	14.18428032	13.7302069	0.222081411	5.266824303	3.936926367	0.13330159	0.999737651
Ankrd49	6.11008261	5.980607614	4.78619324	5.397115635	0.222057965	4.871746568	4.040697341	0.154188932	0.999737651
Etnk1	8.335893029	7.006745099	6.716534804	6.20785471	0.221941933	6.643969393	4.640931756	0.101822382	0.999737651
Nfat5	6.00950536	5.990478553	6.068312839	4.056777426	0.221910478	6.66725471	1.460174593	0.276242893	0.999737651
Zfp606	1.372049163	1.394719163	1.119413678	1.211500979	0.221906434	3.307710198	2.054642445	0.341746298	0.999737651
Cnot4	5.148929955	4.750428542	4.108752253	4.232143586	0.221574814	5.481498893	5.468425103	0.129946236	0.999737651
Pik3c2a	3.192504702	3.030466359	2.579420841	2.664609375	0.221491293	5.000563815	4.966693268	0.147615108	0.999737651
Mir1902	20.64748579	11.45608895	14.17923992	12.83876362	0.221456905	0.378093366	0.276014626	0.622897927	0.999737651
Igtp	14.7889492	17.39376513	14.76312137	12.40027207	0.220798923	4.911662995	2.869726349	0.153723471	0.999737651
Zscan25	11.55124759	9.388288666	9.382637467	8.272964596	0.220605605	4.22494513	2.412463351	0.22367843	0.999737651
Erich1	15.43971611	12.50082663	12.61628497	10.94358541	0.2205791	4.362135832	2.468220493	0.203591364	0.999737651
Ppt1	67.17515884	56.34499929	59.84831175	44.3841596	0.220534536	7.707311378	2.094110628	0.196279519	0.999737651
Adam17	8.487258577	10.17660684	8.478794497	7.27985281	0.220509607	5.945983994	3.216984264	0.126909544	0.999737651
Esr1	1.188287514	1.106949522	1.118785454	0.818188753	0.220431186	3.863496968	1.705478016	0.275176186	0.999737651
Birc6	8.643558585	9.042084778	7.852591822	7.074928644	0.220289587	7.876510817	6.480931582	0.078591438	0.999737651
Slc2a6	0.957883339	1.034651447	1.004020988	0.677370788	0.220270167	1.616185959	0.624335431	0.519915556	0.999737651
Zeb2	13.45847136	12.56654026	13.16067938	8.822403712	0.220134112	7.901523373	1.396941464	0.288183512	0.999737651
Tmem218	1.935591352	2.187111293	2.097208774	1.384140003	0.219931951	2.348602689	0.812631702	0.445101037	0.999737651
Tbc1d32	0.692792698	0.799630259	0.750917445	0.509396044	0.219865591	2.348761376	0.836781291	0.445228449	0.999737651
Plbd2	1.608950867	1.713221762	1.370802651	1.432867167	0.21969113	3.357945561	2.064453009	0.340704703	0.999737651
Hes1	5.396664814	4.161760347	4.894572652	3.173635293	0.219657703	3.182837751	0.880083065	0.37660325	0.999737651
Med13	11.11322877	10.45738009	9.93014938	8.282354128	0.219649436	6.752402367	4.583395318	0.102175775	0.999737651
Phf2os1	2.058743909	1.955356548	1.078952943	2.305093397	0.219647917	0.054856255	0.206609209	0.661414222	0.999737651
Gm26741	56.30388515	50.03808969	46.66368129	43.05629989	0.219607349	2.130842898	1.08777715	0.467495197	0.999737651
BC017643	21.2124411	19.21131461	17.1893193	16.9221218	0.219486464	6.295628862	5.909623746	0.118171509	0.999737651
Kat2b	5.687666037	5.719806073	5.213350462	4.41929426	0.219463564	4.683511432	3.540930921	0.1729371	0.999737651
Ccdc126	0.705806462	0.851753826	0.690482346	0.623892102	0.219462132	0.892204761	0.473991803	0.585297444	0.999737651
Jmjd4	2.521708105	2.431299272	1.997061272	2.182340374	0.219423986	4.031600311	2.845683207	0.255166358	0.999737651
Gm26779	2.894446972	2.287059501	1.516930816	2.850926478	0.219418318	0.519149838	0.27077151	0.616783759	0.999737651
Peg13	2.447109427	2.873114373	2.590248228	1.905235759	0.219380074	3.549012623	1.380936247	0.319457954	0.999737651
Gm27957	30.04901543	19.84519346	22.0944642	19.98066038	0.219365635	1.601925969	0.588145452	0.523193348	0.999737651
Bsdc1	5.705975126	5.331252764	5.037030167	4.281823578	0.219364541	4.845027456	3.671084412	0.16110755	0.999737651
Krt222	0.847803916	0.626396115	0.453387476	0.789174234	0.219310202	1.2347686	0.37954347	0.558607765	0.999737651
Gm27288	61.2304751	76.61259488	55.9706839	60.41771114	0.21923788	2.379255312	1.06171538	0.443289429	0.999737651
Baz2b	16.21656501	15.77131992	15.20700123	11.81996121	0.219217868	8.019835033	3.583248403	0.096336936	0.999737651
Herc2	10.9409776	10.93551861	10.37542495	8.112968692	0.218913451	7.35020822	3.611067109	0.094610833	0.999737651
D030028A08Rik	2.934698009	3.462958776	2.590359083	2.814160417	0.218584754	4.218171662	2.482662272	0.229016744	0.999737651
Zkscan14	3.680836252	3.211248354	3.033741939	2.786456161	0.21845285	3.538008836	2.085995123	0.322744626	0.999737651
Sgol2a	8.29951644	8.182920682	6.850358001	7.070432872	0.218400802	5.737271914	5.798067494	0.135301765	0.999737651
Zfp950	1.700976951	1.554099679	1.400453476	1.348939947	0.218211381	4.003609052	2.876972349	0.26142188	0.999737651
Fam120b	5.068027835	4.95720538	4.743922212	3.730974194	0.217965035	4.391840232	2.53983073	0.204639616	0.999737651
Lpp	2.243585491	1.736964844	1.83652713	1.526119501	0.217927654	4.879692009	2.210625493	0.176613153	0.999737651
Pla2g7	3.431239849	3.667525896	2.836104878	3.161270944	0.217927044	3.267059768	1.82746237	0.355240738	0.999737651
Epm2aip1	3.601149674	2.542244443	2.699716449	2.487540096	0.217902141	4.349599786	1.675521316	0.23290319	0.999737651
Zfp820	1.433598939	1.875760167	1.292602172	1.504311076	0.217868469	2.52596231	0.994226977	0.430411257	0.999737651
Fbxo10	0.752810073	0.610535544	0.636346864	0.515179801	0.217822864	1.615960778	0.687918278	0.524572998	0.999737651
Kbtbd11	14.28553466	13.94089009	12.48080114	11.3775261	0.217801257	6.538714757	6.177177329	0.112069653	0.999737651
Cobll1	4.41766989	3.330258417	3.327914075	3.21571131	0.217622291	4.90150598	2.45336417	0.160417922	0.999737651
Slc23a1	2.163652107	1.945907636	1.475035524	1.996508676	0.216973651	2.644684783	1.040947321	0.419923248	0.999737651
Ptpn4	1.534525868	1.573555192	1.44495762	1.184765645	0.216719494	4.030703683	2.357667261	0.261136746	0.999737651
Slc5a2	3.067151782	3.400841043	2.843936717	2.627763757	0.216693697	3.131202893	1.725256098	0.373299269	0.999737651
1600002H07Rik	3.594798753	3.615112351	3.065844857	3.031543326	0.216606379	3.10443968	1.859472936	0.37592527	0.999737651
Tagln	0.773582344	0.835579929	0.630655593	0.729388867	0.216589056	0.672193663	0.409753086	0.608120236	0.999737651
Fam45a	0.876005098	0.706599527	0.650390944	0.687224846	0.216458028	2.224105677	1.014858725	0.465094307	0.999737651
Edem1	4.775235175	4.092094381	3.932028003	3.567200983	0.21638881	4.727606493	3.357405628	0.175619003	0.999737651
Ighv2-3	2.626332288	5.942639803	4.989509573	2.263487737	0.216295556	0.575925562	0.16615507	0.694827081	0.999737651
Pttg1	4.328852193	4.238752913	4.597058838	2.65837929	0.216039987	3.003581874	0.744310311	0.414659388	0.999737651
Tmem175	1.518126834	1.246487412	1.279042169	1.059959845	0.215781128	2.939955118	1.319343544	0.393077232	0.999737651
Gng3	1.944436566	2.89942216	2.002953255	2.098084142	0.215765795	1.970182845	0.668423434	0.491209524	0.999737651
Gm43361	6.327381866	5.483778188	4.862726652	5.12713199	0.215757599	4.681463907	3.448866114	0.180470578	0.999737651
Gm44103	1.570949407	1.704961354	1.336856677	1.43537435	0.215602073	2.49925666	1.278293133	0.437994489	0.999737651
Tmc7	1.51217473	1.321932874	1.149909591	1.247563357	0.21543252	2.935680086	1.531868946	0.394307215	0.999737651
Fbxo42	5.912788371	6.100647303	5.171361694	4.999173604	0.215405236	5.044749002	4.852173995	0.156662035	0.999737651
Gm12940	16.13118035	16.02997522	14.81413126	12.42170106	0.2153903	5.317505299	3.975636162	0.142956907	0.999737651
Zmym1	4.664475573	4.883419283	4.444678068	3.641893731	0.215358136	4.206402426	2.491558797	0.237652987	0.999737651
Rpl10-ps1	3.09077574	4.617958338	2.684278794	3.840505669	0.215309197	1.271468448	0.403284183	0.563079952	0.999737651
Plekhg1	0.280263074	0.327728829	0.307425658	0.207407179	0.215303681	1.361832251	0.501261127	0.556214151	0.999737651
Ythdf3	10.49320875	8.736789823	8.2044416	8.06620943	0.215280301	5.574968505	3.930610659	0.141052644	0.999737651
Zscan29	8.461555207	7.758308254	6.895425864	6.834811512	0.214974574	5.748280009	5.353111225	0.141521757	0.999737651
Rnf103	1.320003479	1.544368247	1.356454018	1.070716783	0.214967877	3.145165885	1.331000073	0.375830266	0.999737651
Xrn1	2.654082947	2.33313407	2.210116719	2.012298262	0.214911141	5.42173454	4.312935385	0.141978005	0.999737651
Vps13b	5.350783721	5.205365774	4.943170048	4.003746602	0.214363358	6.027676407	3.690156021	0.135339171	0.999737651
Zfp746	4.498034976	4.402352303	3.964793129	3.576524127	0.214252389	5.050641662	4.495281316	0.158560611	0.999737651
Gm12250	6.840394794	6.519359884	5.482842504	5.833107119	0.213944057	2.995236206	1.673535132	0.391930322	0.999737651
Sipa1l1	16.13962144	14.66057895	15.85436097	10.27501415	0.213805888	6.77472019	1.089462144	0.343479643	0.999737651
Plcxd1	1.419854432	1.037090183	1.033937588	1.046331392	0.213715734	2.149736257	0.847622834	0.47769395	0.999737651
Gm28875	3.637541808	4.1934282	3.719754693	2.917366114	0.213649825	1.286552609	0.543013526	0.564830802	0.999737651
Nsun6	1.319855264	1.201447603	1.037570808	1.098284401	0.213590511	2.571337691	1.328710057	0.434700515	0.999737651
Gm12669	2.201570543	2.157241726	1.715916573	1.976000463	0.21352218	1.103265175	0.528427995	0.578977808	0.999737651
Zfp286	0.335008551	0.286724789	0.23160605	0.294868068	0.213451144	1.26976487	0.529995189	0.566485761	0.999737651
Zfp619	0.448492768	0.594971951	0.490099025	0.394754688	0.213436734	1.582600646	0.589515865	0.536633251	0.999737651
Ccdc102a	0.796146307	1.098027695	0.882179043	0.723854367	0.213385813	1.207250039	0.468840274	0.571283749	0.999737651
Gm37795	5.304398194	4.02989709	4.200267128	3.710074982	0.213000226	3.420502953	1.423323692	0.34829037	0.999737651
Mitd1	9.212073829	9.491597166	8.405705596	7.459515238	0.212865151	4.58735426	3.5462044	0.193914032	0.999737651
Tsga10	0.475456176	0.462025722	0.3695682	0.424997968	0.212829458	2.242929027	1.057953518	0.47090585	0.999737651
Gm15800	5.026266602	4.821269571	4.662011109	3.696418987	0.212328217	6.226435142	3.362805698	0.13328179	0.999737651
Ccnt2	8.235809474	7.655952521	7.01239296	6.470005194	0.212167201	6.502906575	5.672337294	0.12297735	0.999737651
Smarce1-ps1	2.37988502	2.286962976	2.106479468	1.85123906	0.212162556	1.286417969	0.591168698	0.567543081	0.999737651
Atrx	33.29761446	32.31157323	29.1444413	26.53080904	0.212148109	9.364666275	6.920427112	0.082636261	0.999737651
Lrrc71	0.450463298	0.666929607	0.577084966	0.371637942	0.212044627	1.30382668	0.383248832	0.566473061	0.999737651
Atm	7.867755307	7.890051592	6.589287453	6.779313689	0.212019129	6.23557973	5.927515878	0.133581892	0.999737651
Itgb1bp2	1.361433576	0.923364591	0.962401235	0.973937534	0.211974933	1.010984473	0.420699705	0.588772825	0.999737651
[truncated: 11,515 more rows]
